# Supplementary material for: Characterization of a Novel Compound That Stimulates STING-Mediated Innate Immune Activity in an Allele-Specific Manner
Source: Front Immunol. 2020 Jul 8;11:1430. doi: 10.3389/fimmu.2020.01430 (PMC7360819; doi:10.3389/fimmu.2020.01430)
Supplement: Supplementary file 3 [file Table_1.XLS]

## Sheet: Supp_Table_1_M04_Fold_Changes
Ensembl Gene ID	Gene Symbol	Description	M04_DMSO_log2FC	M04_DMSO_pvalue	cGAMP_DMSO_log2FC	cGAMP_DMSO_pvalue	LPS_DMSO_log2FC	LPS_DMSO_pvalue
ENSG00000000003	TSPAN6	tetraspanin 6 [Source:HGNC Symbol;Acc:HGNC:11858]	-0.829198	0.447139	-2.32815	0.0625111	-1.19153	0.385904
ENSG00000000419	DPM1	dolichyl-phosphate mannosyltransferase subunit 1, catalytic [Source:HGNC Symbol;Acc:HGNC:3005]	0.000228775	0.999005	-0.165037	0.384571	0.00946802	0.966923
ENSG00000000457	SCYL3	SCY1 like pseudokinase 3 [Source:HGNC Symbol;Acc:HGNC:19285]	0.19659	0.0584998	0.407146	0.00291274	0.487492	0.00347393
ENSG00000000460	C1orf112	chromosome 1 open reading frame 112 [Source:HGNC Symbol;Acc:HGNC:25565]	-0.231547	0.414135	-0.365512	0.215447	-0.555652	0.143752
ENSG00000000938	FGR	FGR proto-oncogene, Src family tyrosine kinase [Source:HGNC Symbol;Acc:HGNC:3697]	0.132641	0.78011	0.132031	0.781088	0.185519	0.754389
ENSG00000000971	CFH	complement factor H [Source:HGNC Symbol;Acc:HGNC:4883]	0.775829	0.0766673	2.38492	0.000599296	1.53761	0.0148889
ENSG00000001036	FUCA2	fucosidase, alpha-L- 2, plasma [Source:HGNC Symbol;Acc:HGNC:4008]	-0.690592	0.0342607	-0.380397	0.183566	-1.40805	0.00407069
ENSG00000001084	GCLC	glutamate-cysteine ligase catalytic subunit [Source:HGNC Symbol;Acc:HGNC:4311]
ENSG00000001167	NFYA	nuclear transcription factor Y subunit alpha [Source:HGNC Symbol;Acc:HGNC:7804]	0.0383772	0.706784	0.192473	0.095153	0.196522	0.149093
ENSG00000001460	STPG1	sperm tail PG-rich repeat containing 1 [Source:HGNC Symbol;Acc:HGNC:28070]	-0.0779564	0.840002	-0.515572	0.212669	0.0731269	0.879645
ENSG00000001461	NIPAL3	NIPA like domain containing 3 [Source:HGNC Symbol;Acc:HGNC:25233]	0.213701	0.0894594	0.0442922	0.689522	0.231437	0.130528
ENSG00000001497	LAS1L	LAS1 like, ribosome biogenesis factor [Source:HGNC Symbol;Acc:HGNC:25726]	0.208343	0.223757	-0.127022	0.439865	-0.0536914	0.78721
ENSG00000001561	ENPP4	ectonucleotide pyrophosphatase/phosphodiesterase 4 (putative) [Source:HGNC Symbol;Acc:HGNC:3359]	0.100733	0.390588	0.340145	0.0204827	0.402647	0.0255377
ENSG00000001617	SEMA3F	semaphorin 3F [Source:HGNC Symbol;Acc:HGNC:10728]	-0.628171	0.374584	-1.24505	0.106052	-0.312043	0.714642
ENSG00000001626	CFTR	cystic fibrosis transmembrane conductance regulator [Source:HGNC Symbol;Acc:HGNC:1884]	-0.344019	0.152665	-0.798259	0.00897442	-0.559961	0.0724591
ENSG00000001629	ANKIB1	ankyrin repeat and IBR domain containing 1 [Source:HGNC Symbol;Acc:HGNC:22215]	0.560275	0.00807312	0.822863	0.00124462	0.577817	0.00839049
ENSG00000001630	CYP51A1	cytochrome P450 family 51 subfamily A member 1 [Source:HGNC Symbol;Acc:HGNC:2649]	0.101405	0.62647	-0.266307	0.226779	-0.344073	0.204811
ENSG00000001631	KRIT1	KRIT1, ankyrin repeat containing [Source:HGNC Symbol;Acc:HGNC:1573]	0.12705	0.0835969	0.132384	0.074126	0.0170753	0.831304
ENSG00000002016	RAD52	RAD52 homolog, DNA repair protein [Source:HGNC Symbol;Acc:HGNC:9824]
ENSG00000002079	MYH16	myosin heavy chain 16 pseudogene [Source:HGNC Symbol;Acc:HGNC:31038]	0.4214	0.19486	-0.212565	0.48953	-0.42696	0.268829
ENSG00000002330	BAD	BCL2 associated agonist of cell death [Source:HGNC Symbol;Acc:HGNC:936]	-0.379018	0.387322	-1.00105	0.0490224	-0.603605	0.279879
ENSG00000002549	LAP3	leucine aminopeptidase 3 [Source:HGNC Symbol;Acc:HGNC:18449]	0.88352	0.0473262	1.89721	0.00175903	0.776507	0.0876153
ENSG00000002586	CD99	CD99 molecule [Source:HGNC Symbol;Acc:HGNC:7082]	0.0146897	0.896314	0.0279486	0.804556	-0.309533	0.0622587
ENSG00000002587	HS3ST1	heparan sulfate-glucosamine 3-sulfotransferase 1 [Source:HGNC Symbol;Acc:HGNC:5194]	-1.40586	0.0364069	-1.03074	0.0967712	-2.11745	0.0180059
ENSG00000002726	AOC1	amine oxidase, copper containing 1 [Source:HGNC Symbol;Acc:HGNC:80]	-0.57597	0.300146	0.208114	0.696275	0.0566008	0.932035
ENSG00000002745	WNT16	Wnt family member 16 [Source:HGNC Symbol;Acc:HGNC:16267]	-0.108297	0.671308	-0.157873	0.53975	0.106077	0.739209
ENSG00000002746	HECW1	HECT, C2 and WW domain containing E3 ubiquitin protein ligase 1 [Source:HGNC Symbol;Acc:HGNC:22195]	0.146831	0.582141	-0.298662	0.281707	-0.283194	0.404608
ENSG00000002822	MAD1L1	MAD1 mitotic arrest deficient like 1 [Source:HGNC Symbol;Acc:HGNC:6762]	0.387392	0.0413303	0.0119021	0.939213	-0.343704	0.108057
ENSG00000002834	LASP1	LIM and SH3 protein 1 [Source:HGNC Symbol;Acc:HGNC:6513]	-0.43104	0.160003	-0.02026	0.942381	-0.503173	0.184833
ENSG00000002919	SNX11	sorting nexin 11 [Source:HGNC Symbol;Acc:HGNC:14975]	-0.0899548	0.552895	0.163615	0.296598	0.0516604	0.781354
ENSG00000002933	TMEM176A	transmembrane protein 176A [Source:HGNC Symbol;Acc:HGNC:24930]	-0.699296	0.197634	0.0450058	0.928759	-1.06194	0.129647
ENSG00000003056	M6PR	mannose-6-phosphate receptor, cation dependent [Source:HGNC Symbol;Acc:HGNC:6752]	-0.0690221	0.720786	0.0874867	0.651644	-0.222818	0.370361
ENSG00000003096	KLHL13	kelch like family member 13 [Source:HGNC Symbol;Acc:HGNC:22931]	-1.16576	0.254506	-2.05095	0.0685279	-1.14305	0.361945
ENSG00000003137	CYP26B1	cytochrome P450 family 26 subfamily B member 1 [Source:HGNC Symbol;Acc:HGNC:20581]	-0.182721	0.655368	-0.588704	0.181218	-0.259256	0.613542
ENSG00000003147	ICA1	islet cell autoantigen 1 [Source:HGNC Symbol;Acc:HGNC:5343]	-0.0406184	0.869722	-0.45221	0.10535	-0.991779	0.0148539
ENSG00000003249	DBNDD1	dysbindin domain containing 1 [Source:HGNC Symbol;Acc:HGNC:28455]	-1.34982	0.201202	-2.41332	0.0425517	-1.25659	0.326663
ENSG00000003393	ALS2	ALS2, alsin Rho guanine nucleotide exchange factor [Source:HGNC Symbol;Acc:HGNC:443]	-0.0521191	0.718177	-0.391882	0.0293734	-0.286322	0.146469
ENSG00000003400	CASP10	caspase 10 [Source:HGNC Symbol;Acc:HGNC:1500]	0.816187	0.0462654	1.71806	0.00188093	0.795103	0.080162
ENSG00000003402	CFLAR	CASP8 and FADD like apoptosis regulator [Source:HGNC Symbol;Acc:HGNC:1876]	0.389184	0.268084	1.19661	0.00948266	1.22776	0.0179854
ENSG00000003436	TFPI	tissue factor pathway inhibitor [Source:HGNC Symbol;Acc:HGNC:11760]	0.00967899	0.976697	0.0688711	0.835654	1.13886	0.0287276
ENSG00000003509	NDUFAF7	NADH:ubiquinone oxidoreductase complex assembly factor 7 [Source:HGNC Symbol;Acc:HGNC:28816]	0.178848	0.141834	-0.216675	0.0864357	-0.101892	0.459317
ENSG00000003756	RBM5	RNA binding motif protein 5 [Source:HGNC Symbol;Acc:HGNC:9902]	0.393329	0.0597532	0.269927	0.163032	0.166193	0.46342
ENSG00000003987	MTMR7	myotubularin related protein 7 [Source:HGNC Symbol;Acc:HGNC:7454]	-0.478802	0.154075	-0.505938	0.135638	-0.380855	0.330124
ENSG00000003989	SLC7A2	solute carrier family 7 member 2 [Source:HGNC Symbol;Acc:HGNC:11060]	-1.80406	0.196257	-3.17358	0.043068	-1.12697	0.495681
ENSG00000004059	ARF5	ADP ribosylation factor 5 [Source:HGNC Symbol;Acc:HGNC:658]
ENSG00000004139	SARM1	sterile alpha and TIR motif containing 1 [Source:HGNC Symbol;Acc:HGNC:17074]	2.41516	0.0124934	2.16476	0.0196512	2.1331	0.0471064
ENSG00000004142	POLDIP2	DNA polymerase delta interacting protein 2 [Source:HGNC Symbol;Acc:HGNC:23781]	-0.145815	0.576401	-0.373665	0.180986	-0.254604	0.429757
ENSG00000004399	PLXND1	plexin D1 [Source:HGNC Symbol;Acc:HGNC:9107]	-0.740925	0.131387	-1.04869	0.0483616	-0.661668	0.258577
ENSG00000004455	AK2	adenylate kinase 2 [Source:HGNC Symbol;Acc:HGNC:362]	-0.105169	0.493638	-0.161535	0.305833	-0.155619	0.420453
ENSG00000004468	CD38	CD38 molecule [Source:HGNC Symbol;Acc:HGNC:1667]	2.02252	0.0193079	3.76195	0.00105596	3.28307	0.00627264
ENSG00000004478	FKBP4	FK506 binding protein 4 [Source:HGNC Symbol;Acc:HGNC:3720]	0.262065	0.244188	-0.285737	0.208863	-0.270717	0.323456
ENSG00000004487	KDM1A	lysine demethylase 1A [Source:HGNC Symbol;Acc:HGNC:29079]	-0.048197	0.756964	-0.345829	0.0590828	-0.0502325	0.795236
ENSG00000004534	RBM6	RNA binding motif protein 6 [Source:HGNC Symbol;Acc:HGNC:9903]	0.520605	0.132634	0.292696	0.365894	0.180555	0.646613
ENSG00000004660	CAMKK1	calcium/calmodulin dependent protein kinase kinase 1 [Source:HGNC Symbol;Acc:HGNC:1469]	-0.787171	0.050506	-1.34437	0.00590285	-0.853379	0.0705643
ENSG00000004700	RECQL	RecQ like helicase [Source:HGNC Symbol;Acc:HGNC:9948]
ENSG00000004766	VPS50	VPS50, EARP/GARPII complex subunit [Source:HGNC Symbol;Acc:HGNC:25956]	0.238687	0.0139915	0.0646057	0.389175	-0.086832	0.355961
ENSG00000004776	HSPB6	heat shock protein family B (small) member 6 [Source:HGNC Symbol;Acc:HGNC:26511]	0.0312039	0.812574	-0.129115	0.344804	-0.15469	0.361647
ENSG00000004777	ARHGAP33	Rho GTPase activating protein 33 [Source:HGNC Symbol;Acc:HGNC:23085]	-0.828531	0.0678995	-0.273061	0.491362	-0.373186	0.453535
ENSG00000004779	NDUFAB1	NADH:ubiquinone oxidoreductase subunit AB1 [Source:HGNC Symbol;Acc:HGNC:7694]	-0.184506	0.440356	-0.275265	0.26388	-0.147297	0.613409
ENSG00000004799	PDK4	pyruvate dehydrogenase kinase 4 [Source:HGNC Symbol;Acc:HGNC:8812]	-2.19449	0.00175452	-1.73778	0.00548894	-5.22577	5.3e-05
ENSG00000004809	SLC22A16	solute carrier family 22 member 16 [Source:HGNC Symbol;Acc:HGNC:20302]	0.0560151	0.8755	1.46506	0.00522826	-1.26682	0.0253531
ENSG00000004838	ZMYND10	zinc finger MYND-type containing 10 [Source:HGNC Symbol;Acc:HGNC:19412]	-0.139946	0.537816	-0.305247	0.204085	-0.0498763	0.85571
ENSG00000004846	ABCB5	ATP binding cassette subfamily B member 5 [Source:HGNC Symbol;Acc:HGNC:46]	0.692325	0.0342645	0.546161	0.0748707	1.66836	0.0019138
ENSG00000004848	ARX	aristaless related homeobox [Source:HGNC Symbol;Acc:HGNC:18060]	-0.365497	0.554755	-1.14689	0.0973791	-0.737524	0.352333
ENSG00000004864	SLC25A13	solute carrier family 25 member 13 [Source:HGNC Symbol;Acc:HGNC:10983]	-0.043712	0.843437	-0.329567	0.170986	-0.730532	0.0325781
ENSG00000004866	ST7	suppression of tumorigenicity 7 [Source:HGNC Symbol;Acc:HGNC:11351]	0.127561	0.65515	-0.479373	0.127981	-0.257304	0.477391
ENSG00000004897	CDC27	cell division cycle 27 [Source:HGNC Symbol;Acc:HGNC:1728]	0.196902	0.317285	0.157933	0.415332	-0.0140544	0.952391
ENSG00000004961	HCCS	holocytochrome c synthase [Source:HGNC Symbol;Acc:HGNC:4837]	-0.152993	0.287033	0.208559	0.162379	-0.0460651	0.777231
ENSG00000004975	DVL2	dishevelled segment polarity protein 2 [Source:HGNC Symbol;Acc:HGNC:3086]	0.139989	0.465436	-0.476039	0.0380315	-0.248853	0.295861
ENSG00000005001	PRSS22	protease, serine 22 [Source:HGNC Symbol;Acc:HGNC:14368]	-0.27537	0.225612	0.0513525	0.809584	0.142363	0.572699
ENSG00000005007	UPF1	UPF1, RNA helicase and ATPase [Source:HGNC Symbol;Acc:HGNC:9962]	0.0595012	0.244058	0.093004	0.090069	0.127393	0.0687574
ENSG00000005020	SKAP2	src kinase associated phosphoprotein 2 [Source:HGNC Symbol;Acc:HGNC:15687]
ENSG00000005022	SLC25A5	solute carrier family 25 member 5 [Source:HGNC Symbol;Acc:HGNC:10991]	-0.110688	0.544426	-0.278492	0.157218	-0.388326	0.121267
ENSG00000005059	CCDC109B	mitochondrial calcium uniporter dominant negative beta subunit [Source:HGNC Symbol;Acc:HGNC:26076]	0.477217	0.0217365	0.738122	0.00312701	0.205495	0.330398
ENSG00000005073	HOXA11	homeobox A11 [Source:HGNC Symbol;Acc:HGNC:5101]	-1.70585	0.257425	-3.48092	0.0433018	-1.91285	0.305036
ENSG00000005075	POLR2J	RNA polymerase II subunit J [Source:HGNC Symbol;Acc:HGNC:9197]	-0.121894	0.25943	-0.122132	0.2586	-0.130243	0.31594
ENSG00000005100	DHX33	DEAH-box helicase 33 [Source:HGNC Symbol;Acc:HGNC:16718]	0.0345101	0.885857	-0.295246	0.247378	-0.193244	0.526092
ENSG00000005102	MEOX1	mesenchyme homeobox 1 [Source:HGNC Symbol;Acc:HGNC:7013]	-0.725212	0.046732	0.0141076	0.962838	-0.224741	0.543074
ENSG00000005108	THSD7A	thrombospondin type 1 domain containing 7A [Source:HGNC Symbol;Acc:HGNC:22207]	-0.142303	0.609663	-0.361055	0.220893	-0.329727	0.355229
ENSG00000005156	LIG3	DNA ligase 3 [Source:HGNC Symbol;Acc:HGNC:6600]	0.091842	0.550469	-0.172029	0.281009	-0.121284	0.519185
ENSG00000005175	RPAP3	RNA polymerase II associated protein 3 [Source:HGNC Symbol;Acc:HGNC:26151]	0.0138646	0.953296	-0.0941029	0.692979	-0.163629	0.585147
ENSG00000005187	ACSM3	acyl-CoA synthetase medium-chain family member 3 [Source:HGNC Symbol;Acc:HGNC:10522]
ENSG00000005189	AC004381.6	Putative RNA exonuclease NEF-sp [Source:UniProtKB/Swiss-Prot;Acc:Q96IC2]	-0.311379	0.622479	-1.12832	0.109172	-1.12061	0.186266
ENSG00000005194	CIAPIN1	cytokine induced apoptosis inhibitor 1 [Source:HGNC Symbol;Acc:HGNC:28050]	-0.0910231	0.449977	-0.0920891	0.444951	-0.059566	0.681947
ENSG00000005206	SPPL2B	signal peptide peptidase like 2B [Source:HGNC Symbol;Acc:HGNC:30627]	0.40748	0.18721	0.171407	0.554301	0.217514	0.530304
ENSG00000005238	FAM214B	family with sequence similarity 214 member B [Source:HGNC Symbol;Acc:HGNC:25666]	-0.520462	0.222113	0.145633	0.716253	-0.877757	0.114887
ENSG00000005243	COPZ2	coatomer protein complex subunit zeta 2 [Source:HGNC Symbol;Acc:HGNC:19356]	-0.447929	0.0932797	-0.468693	0.0820771	-0.605053	0.0738483
ENSG00000005249	PRKAR2B	protein kinase cAMP-dependent type II regulatory subunit beta [Source:HGNC Symbol;Acc:HGNC:9392]	-0.606187	0.178157	-0.951276	0.0538208	-1.48307	0.0240422
ENSG00000005302	MSL3	male-specific lethal 3 homolog (Drosophila) [Source:HGNC Symbol;Acc:HGNC:7370]	0.775871	0.0773592	1.17946	0.0177797	0.889209	0.0971339
ENSG00000005339	CREBBP	CREB binding protein [Source:HGNC Symbol;Acc:HGNC:2348]	0.247712	0.167492	0.38314	0.0512891	0.311274	0.163352
ENSG00000005379	BZRAP1	TSPO associated protein 1 [Source:HGNC Symbol;Acc:HGNC:16831]	-0.310126	0.509211	0.544505	0.26409	0.344568	0.548825
ENSG00000005381	MPO	myeloperoxidase [Source:HGNC Symbol;Acc:HGNC:7218]	-0.368501	0.349136	-0.215182	0.574911	-1.51467	0.0146232
ENSG00000005421	PON1	paraoxonase 1 [Source:HGNC Symbol;Acc:HGNC:9204]	0.235233	0.0701486	0.032449	0.771822	0.0396821	0.776829
ENSG00000005436	GCFC2	GC-rich sequence DNA-binding factor 2 [Source:HGNC Symbol;Acc:HGNC:1317]	0.0391574	0.863493	-0.339734	0.1705	-0.019937	0.943694
ENSG00000005448	WDR54	WD repeat domain 54 [Source:HGNC Symbol;Acc:HGNC:25770]
ENSG00000005469	CROT	carnitine O-octanoyltransferase [Source:HGNC Symbol;Acc:HGNC:2366]	0.222123	0.0430136	0.305567	0.0125304	0.0295973	0.791943
ENSG00000005471	ABCB4	ATP binding cassette subfamily B member 4 [Source:HGNC Symbol;Acc:HGNC:45]	0.285873	0.385028	0.133056	0.678078	-0.0440858	0.906825
ENSG00000005483	KMT2E	lysine methyltransferase 2E [Source:HGNC Symbol;Acc:HGNC:18541]	0.299783	0.243815	0.504346	0.0726602	0.409275	0.207421
ENSG00000005486	RHBDD2	rhomboid domain containing 2 [Source:HGNC Symbol;Acc:HGNC:23082]	0.209708	0.168587	0.155668	0.289434	0.261027	0.167599
ENSG00000005513	SOX8	SRY-box 8 [Source:HGNC Symbol;Acc:HGNC:11203]	1.30019	0.003175	1.24123	0.00397594	0.920542	0.0253966
ENSG00000005700	IBTK	inhibitor of Bruton tyrosine kinase [Source:HGNC Symbol;Acc:HGNC:17853]	0.177118	0.0649713	0.141669	0.1213	0.179836	0.11304
ENSG00000005801	ZNF195	zinc finger protein 195 [Source:HGNC Symbol;Acc:HGNC:12986]	-0.240288	0.290661	-0.238372	0.294167	-0.0400496	0.882309
ENSG00000005810	MYCBP2	MYC binding protein 2, E3 ubiquitin protein ligase [Source:HGNC Symbol;Acc:HGNC:23386]
ENSG00000005812	FBXL3	F-box and leucine rich repeat protein 3 [Source:HGNC Symbol;Acc:HGNC:13599]	0.20937	0.139449	0.211686	0.135869	0.285071	0.102153
ENSG00000005844	ITGAL	integrin subunit alpha L [Source:HGNC Symbol;Acc:HGNC:6148]	-0.992557	0.052138	-0.189521	0.660807	-0.368046	0.500388
ENSG00000005882	PDK2	pyruvate dehydrogenase kinase 2 [Source:HGNC Symbol;Acc:HGNC:8810]
ENSG00000005884	ITGA3	integrin subunit alpha 3 [Source:HGNC Symbol;Acc:HGNC:6139]	0.258526	0.194321	0.773304	0.00471831	0.753505	0.0145136
ENSG00000005889	ZFX	zinc finger protein, X-linked [Source:HGNC Symbol;Acc:HGNC:12869]	0.0269058	0.879088	-0.0721536	0.685192	0.0496627	0.822917
ENSG00000005893	LAMP2	lysosomal associated membrane protein 2 [Source:HGNC Symbol;Acc:HGNC:6501]	0.221107	0.282745	0.455494	0.0511348	-0.268793	0.294975
ENSG00000005961	ITGA2B	integrin subunit alpha 2b [Source:HGNC Symbol;Acc:HGNC:6138]	-0.139394	0.735119	-0.733645	0.111362	-0.652192	0.227669
ENSG00000006007	GDE1	glycerophosphodiester phosphodiesterase 1 [Source:HGNC Symbol;Acc:HGNC:29644]
ENSG00000006015	C19orf60	chromosome 19 open reading frame 60 [Source:HGNC Symbol;Acc:HGNC:26098]	-0.220257	0.136735	-0.110499	0.422036	-0.10442	0.527722
ENSG00000006016	CRLF1	cytokine receptor like factor 1 [Source:HGNC Symbol;Acc:HGNC:2364]	-1.44286	0.427505	-3.48421	0.0856959	-2.38365	0.303862
ENSG00000006025	OSBPL7	oxysterol binding protein like 7 [Source:HGNC Symbol;Acc:HGNC:16387]	0.26087	0.46674	0.190725	0.590646	0.273558	0.538055
ENSG00000006042	TMEM98	transmembrane protein 98 [Source:HGNC Symbol;Acc:HGNC:24529]	-2.23521	0.184682	-4.17826	0.031125	-2.56967	0.217858
ENSG00000006047	YBX2	Y-box binding protein 2 [Source:HGNC Symbol;Acc:HGNC:17948]
ENSG00000006062	MAP3K14	mitogen-activated protein kinase kinase kinase 14 [Source:HGNC Symbol;Acc:HGNC:6853]	-0.0202053	0.937803	0.386565	0.170587	0.0523288	0.871583
ENSG00000006071	ABCC8	ATP binding cassette subfamily C member 8 [Source:HGNC Symbol;Acc:HGNC:59]	-0.16098	0.670429	-0.547258	0.179264	-0.262029	0.581261
ENSG00000006118	TMEM132A	transmembrane protein 132A [Source:HGNC Symbol;Acc:HGNC:31092]	-0.761943	0.492422	-2.3685	0.0635111	1.00161	0.472301
ENSG00000006125	AP2B1	adaptor related protein complex 2 beta 1 subunit [Source:HGNC Symbol;Acc:HGNC:563]	0.0162653	0.837365	0.0457749	0.568418	0.0758288	0.453823
ENSG00000006128	TAC1	tachykinin precursor 1 [Source:HGNC Symbol;Acc:HGNC:11517]	0.929719	0.384493	-0.922816	0.387807	-0.441524	0.733786
ENSG00000006194	ZNF263	zinc finger protein 263 [Source:HGNC Symbol;Acc:HGNC:13056]	0.125856	0.075713	0.0799083	0.222301	0.122508	0.146531
ENSG00000006210	CX3CL1	C-X3-C motif chemokine ligand 1 [Source:HGNC Symbol;Acc:HGNC:10647]	0.0775209	0.650914	-0.119767	0.489833	-0.12619	0.558569
ENSG00000006282	SPATA20	spermatogenesis associated 20 [Source:HGNC Symbol;Acc:HGNC:26125]	-0.278771	0.105903	-0.370594	0.0447854	-0.498496	0.0349151
ENSG00000006283	CACNA1G	calcium voltage-gated channel subunit alpha1 G [Source:HGNC Symbol;Acc:HGNC:1394]	-0.354007	0.326458	-1.02197	0.0215494	-1.07893	0.0401061
ENSG00000006327	TNFRSF12A	TNF receptor superfamily member 12A [Source:HGNC Symbol;Acc:HGNC:18152]	-0.778108	0.027731	-0.6544	0.051186	-0.842308	0.0379806
ENSG00000006377	DLX6	distal-less homeobox 6 [Source:HGNC Symbol;Acc:HGNC:2919]	-1.30972	0.372573	-2.88985	0.0776794	-1.98451	0.287336
ENSG00000006432	MAP3K9	mitogen-activated protein kinase kinase kinase 9 [Source:HGNC Symbol;Acc:HGNC:6861]	-0.099819	0.483859	0.0106372	0.939222	0.132387	0.459085
ENSG00000006451	RALA	RALA Ras like proto-oncogene A [Source:HGNC Symbol;Acc:HGNC:9839]	0.509691	0.0301644	0.497821	0.0328983	0.483683	0.0761172
ENSG00000006453	BAIAP2L1	BAI1 associated protein 2 like 1 [Source:HGNC Symbol;Acc:HGNC:21649]	-0.611226	0.394166	-1.63968	0.0489968	-0.571815	0.509493
ENSG00000006459	KDM7A	lysine demethylase 7A [Source:HGNC Symbol;Acc:HGNC:22224]	-0.296454	0.232419	0.00963305	0.966977	-0.381004	0.221676
ENSG00000006468	ETV1	ETS variant 1 [Source:HGNC Symbol;Acc:HGNC:3490]	0.0266839	0.948817	-0.485422	0.269144	-0.231113	0.659408
ENSG00000006530	AGK	acylglycerol kinase [Source:HGNC Symbol;Acc:HGNC:21869]	0.109506	0.361072	0.187678	0.141169	0.227923	0.150488
ENSG00000006534	ALDH3B1	aldehyde dehydrogenase 3 family member B1 [Source:HGNC Symbol;Acc:HGNC:410]	-0.170215	0.733194	-0.481488	0.351336	-2.32877	0.00781609
ENSG00000006555	TTC22	tetratricopeptide repeat domain 22 [Source:HGNC Symbol;Acc:HGNC:26067]	0.277232	0.497918	0.261576	0.521587	0.499643	0.337711
ENSG00000006576	PHTF2	putative homeodomain transcription factor 2 [Source:HGNC Symbol;Acc:HGNC:13411]	0.189299	0.11085	-0.00454144	0.965693	-0.491168	0.00819533
ENSG00000006607	FARP2	FERM, ARH/RhoGEF and pleckstrin domain protein 2 [Source:HGNC Symbol;Acc:HGNC:16460]	-0.00642092	0.951768	0.165808	0.154567	-0.159467	0.257362
ENSG00000006611	USH1C	USH1 protein network component harmonin [Source:HGNC Symbol;Acc:HGNC:12597]	-0.109197	0.668009	-0.447847	0.114011	-0.300725	0.358938
ENSG00000006625	GGCT	gamma-glutamylcyclotransferase [Source:HGNC Symbol;Acc:HGNC:21705]	-0.166001	0.558915	-0.507468	0.107491	-0.164817	0.640994
ENSG00000006634	DBF4	DBF4 zinc finger [Source:HGNC Symbol;Acc:HGNC:17364]	0.10492	0.4581	-0.108397	0.444067	-0.133035	0.448852
ENSG00000006638	TBXA2R	thromboxane A2 receptor [Source:HGNC Symbol;Acc:HGNC:11608]	-0.722604	0.0189791	-1.14072	0.00238889	-0.365234	0.24609
ENSG00000006652	IFRD1	interferon related developmental regulator 1 [Source:HGNC Symbol;Acc:HGNC:5456]	0.465707	0.0197441	0.0714201	0.645872	0.228974	0.251827
ENSG00000006695	COX10	COX10, heme A:farnesyltransferase cytochrome c oxidase assembly factor [Source:HGNC Symbol;Acc:HGNC:2260]	-0.0569286	0.6815	-0.0864246	0.537141	-0.00104278	0.995144
ENSG00000006704	GTF2IRD1	GTF2I repeat domain containing 1 [Source:HGNC Symbol;Acc:HGNC:4661]	0.237909	0.606407	-1.62694	0.00989489	-0.949047	0.133207
ENSG00000006712	PAF1	PAF1 homolog, Paf1/RNA polymerase II complex component [Source:HGNC Symbol;Acc:HGNC:25459]	-0.0266611	0.848383	0.107975	0.449727	0.216276	0.241313
ENSG00000006715	VPS41	VPS41, HOPS complex subunit [Source:HGNC Symbol;Acc:HGNC:12713]	0.277091	0.0181616	0.0750653	0.416721	-0.250178	0.0578207
ENSG00000006740	ARHGAP44	Rho GTPase activating protein 44 [Source:HGNC Symbol;Acc:HGNC:29096]	-0.582153	0.395489	-1.65665	0.0404574	-0.901586	0.298292
ENSG00000006744	ELAC2	elaC ribonuclease Z 2 [Source:HGNC Symbol;Acc:HGNC:14198]	0.00133843	0.993352	-0.069305	0.668693	-0.0203913	0.918942
ENSG00000006747	SCIN	scinderin [Source:HGNC Symbol;Acc:HGNC:21695]	2.29266	0.00894062	2.81407	0.00344073	-1.0113	0.201339
ENSG00000006756	ARSD	arylsulfatase D [Source:HGNC Symbol;Acc:HGNC:717]	-0.335898	0.444125	0.369393	0.402502	-0.337957	0.531255
ENSG00000006757	PNPLA4	patatin like phospholipase domain containing 4 [Source:HGNC Symbol;Acc:HGNC:24887]	-0.367859	0.0566251	-0.233437	0.185588	0.0785895	0.701777
ENSG00000006831	ADIPOR2	adiponectin receptor 2 [Source:HGNC Symbol;Acc:HGNC:24041]	-0.0403201	0.780047	-0.11576	0.433811	-0.23452	0.221658
ENSG00000006837	CDKL3	cyclin dependent kinase like 3 [Source:HGNC Symbol;Acc:HGNC:15483]	-0.114411	0.642544	-0.478667	0.0869968	-0.224929	0.467414
ENSG00000007038	PRSS21	protease, serine 21 [Source:HGNC Symbol;Acc:HGNC:9485]	-0.158715	0.688744	0.542236	0.200829	0.352447	0.484345
ENSG00000007047	MARK4	microtubule affinity regulating kinase 4 [Source:HGNC Symbol;Acc:HGNC:13538]
ENSG00000007062	PROM1	prominin 1 [Source:HGNC Symbol;Acc:HGNC:9454]	-0.152978	0.501034	0.0483412	0.828569	-0.0811508	0.765539
ENSG00000007080	CCDC124	coiled-coil domain containing 124 [Source:HGNC Symbol;Acc:HGNC:25171]	-0.209898	0.308579	-0.337737	0.123696	-0.234182	0.358825
ENSG00000007129	CEACAM21	carcinoembryonic antigen related cell adhesion molecule 21 [Source:HGNC Symbol;Acc:HGNC:28834]	0.08182	0.843883	0.0523938	0.899547	0.211208	0.684648
ENSG00000007168	PAFAH1B1	platelet activating factor acetylhydrolase 1b regulatory subunit 1 [Source:HGNC Symbol;Acc:HGNC:8574]	0.0957364	0.105977	0.0552636	0.314493	-0.0274254	0.677112
ENSG00000007171	NOS2	nitric oxide synthase 2 [Source:HGNC Symbol;Acc:HGNC:7873]	0.481302	0.169682	-0.583847	0.107225	-0.360602	0.385756
ENSG00000007174	DNAH9	dynein axonemal heavy chain 9 [Source:HGNC Symbol;Acc:HGNC:2953]	-0.173902	0.622551	-0.473409	0.207655	-0.259317	0.558273
ENSG00000007202	KIAA0100	KIAA0100 [Source:HGNC Symbol;Acc:HGNC:28960]	-0.0961189	0.124623	-0.108543	0.090526	-0.184819	0.0337908
ENSG00000007237	GAS7	growth arrest specific 7 [Source:HGNC Symbol;Acc:HGNC:4169]	0.0284034	0.934391	0.467848	0.207143	-0.794351	0.1032
ENSG00000007255	TRAPPC6A	trafficking protein particle complex 6A [Source:HGNC Symbol;Acc:HGNC:23069]	-0.0785329	0.396828	0.0377245	0.676581	0.155085	0.200291
ENSG00000007264	MATK	megakaryocyte-associated tyrosine kinase [Source:HGNC Symbol;Acc:HGNC:6906]	-0.750637	0.0233084	-0.601968	0.0515654	-0.589823	0.105783
ENSG00000007312	CD79B	CD79b molecule [Source:HGNC Symbol;Acc:HGNC:1699]	-0.66661	0.166665	-0.353883	0.435527	0.388984	0.394408
ENSG00000007314	SCN4A	sodium voltage-gated channel alpha subunit 4 [Source:HGNC Symbol;Acc:HGNC:10591]	-0.321776	0.101114	-0.525836	0.019505	-0.121045	0.550631
ENSG00000007341	ST7L	suppression of tumorigenicity 7 like [Source:HGNC Symbol;Acc:HGNC:18441]	-0.0849903	0.761599	-0.726264	0.0349477	-0.749171	0.0415999
ENSG00000007350	TKTL1	transketolase like 1 [Source:HGNC Symbol;Acc:HGNC:11835]	0.517216	0.0513648	-0.227129	0.327499	-0.663607	0.0474328
ENSG00000007372	PAX6	paired box 6 [Source:HGNC Symbol;Acc:HGNC:8620]	-0.524905	0.434633	-1.18563	0.107551	-0.779015	0.358315
ENSG00000007376	RPUSD1	RNA pseudouridylate synthase domain containing 1 [Source:HGNC Symbol;Acc:HGNC:14173]	-0.301611	0.0633404	-0.232337	0.130416	-0.276888	0.146284
ENSG00000007384	RHBDF1	rhomboid 5 homolog 1 [Source:HGNC Symbol;Acc:HGNC:20561]	-0.309649	0.671907	-1.97495	0.0296298	-0.810073	0.387136
ENSG00000007392	LUC7L	LUC7 like [Source:HGNC Symbol;Acc:HGNC:6723]	0.289096	0.258767	0.176824	0.474439	0.160386	0.59899
ENSG00000007402	CACNA2D2	calcium voltage-gated channel auxiliary subunit alpha2delta 2 [Source:HGNC Symbol;Acc:HGNC:1400]	-0.0614806	0.762057	-0.197128	0.348796	-0.199663	0.438704
ENSG00000007516	BAIAP3	BAI1 associated protein 3 [Source:HGNC Symbol;Acc:HGNC:948]	-0.563907	0.296344	-0.426019	0.420787	-0.383309	0.553815
ENSG00000007520	TSR3	TSR3, acp transferase ribosome maturation factor [Source:HGNC Symbol;Acc:HGNC:14175]
ENSG00000007541	PIGQ	phosphatidylinositol glycan anchor biosynthesis class Q [Source:HGNC Symbol;Acc:HGNC:14135]	0.0839806	0.415492	-0.174875	0.118469	-0.109745	0.396478
ENSG00000007545	CRAMP1	cramped chromatin regulator homolog 1 [Source:HGNC Symbol;Acc:HGNC:14122]	0.311786	0.00357678	-0.0184867	0.792877	0.0717879	0.427314
ENSG00000007866	TEAD3	TEA domain transcription factor 3 [Source:HGNC Symbol;Acc:HGNC:11716]	-0.681404	0.437254	-1.66601	0.0881423	-0.93807	0.394694
ENSG00000007923	DNAJC11	DnaJ heat shock protein family (Hsp40) member C11 [Source:HGNC Symbol;Acc:HGNC:25570]	0.0786273	0.296445	0.0244827	0.734011	0.0297367	0.728691
ENSG00000007944	MYLIP	myosin regulatory light chain interacting protein [Source:HGNC Symbol;Acc:HGNC:21155]	-1.01637	0.0436718	0.474697	0.279161	0.158674	0.755036
ENSG00000007952	NOX1	NADPH oxidase 1 [Source:HGNC Symbol;Acc:HGNC:7889]	-0.129356	0.439665	-0.440489	0.0304527	-0.408448	0.0537522
ENSG00000007968	E2F2	E2F transcription factor 2 [Source:HGNC Symbol;Acc:HGNC:3114]	-1.70701	0.0852389	-1.99271	0.0530802	-2.20668	0.0769672
ENSG00000008018	PSMB1	proteasome subunit beta 1 [Source:HGNC Symbol;Acc:HGNC:9537]	-0.00160021	0.98756	0.0990671	0.353175	0.0999768	0.409713
ENSG00000008056	SYN1	synapsin I [Source:HGNC Symbol;Acc:HGNC:11494]	-0.668384	0.144116	-0.0881221	0.832129	0.810259	0.154965
ENSG00000008083	JARID2	jumonji and AT-rich interaction domain containing 2 [Source:HGNC Symbol;Acc:HGNC:6196]	0.190613	0.296961	-0.0619242	0.723378	0.411172	0.0852793
ENSG00000008086	CDKL5	cyclin dependent kinase like 5 [Source:HGNC Symbol;Acc:HGNC:11411]	0.263395	0.224276	0.860795	0.00443494	0.269142	0.281103
ENSG00000008118	CAMK1G	calcium/calmodulin dependent protein kinase IG [Source:HGNC Symbol;Acc:HGNC:14585]	0.899808	0.0173596	0.402471	0.195679	2.3875	0.000460988
ENSG00000008128	CDK11A	cyclin dependent kinase 11A [Source:HGNC Symbol;Acc:HGNC:1730]	0.330075	0.286613	0.331552	0.284666	0.198656	0.593748
ENSG00000008130	NADK	NAD kinase [Source:HGNC Symbol;Acc:HGNC:29831]	0.350333	0.183958	1.28115	0.0015289	-0.106171	0.725
ENSG00000008226	DLEC1	deleted in lung and esophageal cancer 1 [Source:HGNC Symbol;Acc:HGNC:2899]	0.136428	0.924595	-0.0764574	0.957686	0.116359	0.948537
ENSG00000008256	CYTH3	cytohesin 3 [Source:HGNC Symbol;Acc:HGNC:9504]	-0.397821	0.0772777	-0.369556	0.0952785	-0.302486	0.207273
ENSG00000008277	ADAM22	ADAM metallopeptidase domain 22 [Source:HGNC Symbol;Acc:HGNC:201]	-0.29154	0.366983	-0.676565	0.0642107	-0.65905	0.127854
ENSG00000008282	SYPL1	synaptophysin like 1 [Source:HGNC Symbol;Acc:HGNC:11507]	-0.0697821	0.583542	-0.0448851	0.722297	-0.155758	0.336451
ENSG00000008283	CYB561	cytochrome b561 [Source:HGNC Symbol;Acc:HGNC:2571]	0.451072	0.111525	0.877216	0.0110182	0.70746	0.0554454
ENSG00000008294	SPAG9	sperm associated antigen 9 [Source:HGNC Symbol;Acc:HGNC:14524]
ENSG00000008300	CELSR3	cadherin EGF LAG seven-pass G-type receptor 3 [Source:HGNC Symbol;Acc:HGNC:3230]	-0.394454	0.357646	-0.626966	0.16444	-0.314076	0.5469
ENSG00000008311	AASS	aminoadipate-semialdehyde synthase [Source:HGNC Symbol;Acc:HGNC:17366]	0.275135	0.445993	-0.205421	0.56498	-0.416155	0.36305
ENSG00000008323	PLEKHG6	pleckstrin homology and RhoGEF domain containing G6 [Source:HGNC Symbol;Acc:HGNC:25562]	0.560492	0.282744	0.53573	0.302532	0.855118	0.200431
ENSG00000008324	SS18L2	SS18 like 2 [Source:HGNC Symbol;Acc:HGNC:15593]
ENSG00000008382	MPND	MPN domain containing [Source:HGNC Symbol;Acc:HGNC:25934]	-0.191842	0.171841	-0.157412	0.250184	-0.247784	0.160722
ENSG00000008394	MGST1	microsomal glutathione S-transferase 1 [Source:HGNC Symbol;Acc:HGNC:7061]	-0.426669	0.279579	-1.20169	0.0154758	-0.569696	0.249529
ENSG00000008405	CRY1	cryptochrome circadian clock 1 [Source:HGNC Symbol;Acc:HGNC:2384]	-0.0182967	0.898173	-0.168883	0.263995	-0.0116979	0.947625
ENSG00000008438	PGLYRP1	peptidoglycan recognition protein 1 [Source:HGNC Symbol;Acc:HGNC:8904]
ENSG00000008441	NFIX	nuclear factor I X [Source:HGNC Symbol;Acc:HGNC:7788]	0.113566	0.811285	0.584234	0.246617	0.358518	0.552371
ENSG00000008513	ST3GAL1	ST3 beta-galactoside alpha-2,3-sialyltransferase 1 [Source:HGNC Symbol;Acc:HGNC:10862]	0.182468	0.651727	0.364542	0.379473	0.939116	0.0630762
ENSG00000008516	MMP25	matrix metallopeptidase 25 [Source:HGNC Symbol;Acc:HGNC:14246]	0.956002	0.106997	1.31234	0.0406337	0.932766	0.183337
ENSG00000008517	IL32	interleukin 32 [Source:HGNC Symbol;Acc:HGNC:16830]	-0.521188	0.182958	0.948564	0.0337526	1.23183	0.029583
ENSG00000008710	PKD1	polycystin 1, transient receptor potential channel interacting [Source:HGNC Symbol;Acc:HGNC:9008]	-0.0992145	0.554807	-0.132825	0.434603	0.0725394	0.727483
ENSG00000008735	MAPK8IP2	mitogen-activated protein kinase 8 interacting protein 2 [Source:HGNC Symbol;Acc:HGNC:6883]	-0.895626	0.377688	-1.74831	0.112372	-1.22855	0.336043
ENSG00000008838	MED24	mediator complex subunit 24 [Source:HGNC Symbol;Acc:HGNC:22963]
ENSG00000008853	RHOBTB2	Rho related BTB domain containing 2 [Source:HGNC Symbol;Acc:HGNC:18756]
ENSG00000008869	HEATR5B	HEAT repeat containing 5B [Source:HGNC Symbol;Acc:HGNC:29273]	0.115318	0.237529	0.113741	0.24327	0.0322448	0.77959
ENSG00000008952	SEC62	SEC62 homolog, preprotein translocation factor [Source:HGNC Symbol;Acc:HGNC:11846]	0.0329669	0.786964	0.0583278	0.634856	0.119967	0.41683
ENSG00000008988	RPS20	ribosomal protein S20 [Source:HGNC Symbol;Acc:HGNC:10405]	0.185954	0.309096	0.237865	0.2051	0.316003	0.177019
ENSG00000009307	CSDE1	cold shock domain containing E1 [Source:HGNC Symbol;Acc:HGNC:29905]	0.475425	0.00618844	0.170422	0.189806	0.0448898	0.764976
ENSG00000009335	UBE3C	ubiquitin protein ligase E3C [Source:HGNC Symbol;Acc:HGNC:16803]	-0.0876091	0.362412	-0.0193817	0.834629	0.0771327	0.507732
ENSG00000009413	REV3L	REV3 like, DNA directed polymerase zeta catalytic subunit [Source:HGNC Symbol;Acc:HGNC:9968]	0.702821	0.00423395	0.127444	0.448496	0.0749193	0.714265
ENSG00000009694	TENM1	teneurin transmembrane protein 1 [Source:HGNC Symbol;Acc:HGNC:8117]
ENSG00000009709	PAX7	paired box 7 [Source:HGNC Symbol;Acc:HGNC:8621]	-1.25755	0.342322	-2.94889	0.0520391	-2.04085	0.229533
ENSG00000009724	MASP2	mannan binding lectin serine peptidase 2 [Source:HGNC Symbol;Acc:HGNC:6902]	0.188963	0.543487	0.286265	0.367043	0.131438	0.732383
ENSG00000009780	FAM76A	family with sequence similarity 76 member A [Source:HGNC Symbol;Acc:HGNC:28530]	0.180887	0.222426	0.386621	0.0270214	0.214451	0.243103
ENSG00000009790	TRAF3IP3	TRAF3 interacting protein 3 [Source:HGNC Symbol;Acc:HGNC:30766]	0.457376	0.34626	-0.0554105	0.905517	0.276989	0.624281
ENSG00000009830	POMT2	protein O-mannosyltransferase 2 [Source:HGNC Symbol;Acc:HGNC:19743]
ENSG00000009844	VTA1	vesicle trafficking 1 [Source:HGNC Symbol;Acc:HGNC:20954]	-0.0621517	0.771765	-0.15684	0.472803	-0.117278	0.662202
ENSG00000009950	MLXIPL	MLX interacting protein like [Source:HGNC Symbol;Acc:HGNC:12744]	-0.901537	0.307208	-2.48743	0.0217051	-1.97654	0.0984755
ENSG00000009954	BAZ1B	bromodomain adjacent to zinc finger domain 1B [Source:HGNC Symbol;Acc:HGNC:961]	-0.00134444	0.992939	-0.117886	0.449498	-0.0239074	0.899084
ENSG00000010017	RANBP9	RAN binding protein 9 [Source:HGNC Symbol;Acc:HGNC:13727]	0.161591	0.234684	-0.0434791	0.734446	-0.072531	0.650544
ENSG00000010030	ETV7	ETS variant 7 [Source:HGNC Symbol;Acc:HGNC:18160]	1.73644	0.0348788	3.67794	0.00120402	2.12272	0.0376803
ENSG00000010072	SPRTN	SprT-like N-terminal domain [Source:HGNC Symbol;Acc:HGNC:25356]	0.0209897	0.923053	-0.137681	0.53335	-0.136047	0.620532
ENSG00000010165	METTL13	methyltransferase like 13 [Source:HGNC Symbol;Acc:HGNC:24248]	0.21345	0.0431959	0.168718	0.0899507	0.149499	0.202454
ENSG00000010219	DYRK4	dual specificity tyrosine phosphorylation regulated kinase 4 [Source:HGNC Symbol;Acc:HGNC:3095]	0.00997267	0.962085	-0.527151	0.039614	-0.437576	0.13212
ENSG00000010244	ZNF207	zinc finger protein 207 [Source:HGNC Symbol;Acc:HGNC:12998]	0.138497	0.360369	0.127756	0.396305	0.0231275	0.898987
ENSG00000010256	UQCRC1	ubiquinol-cytochrome c reductase core protein I [Source:HGNC Symbol;Acc:HGNC:12585]	-0.1397	0.41343	-0.270896	0.139333	-0.507915	0.0365709
ENSG00000010270	STARD3NL	STARD3 N-terminal like [Source:HGNC Symbol;Acc:HGNC:19169]
ENSG00000010278	CD9	CD9 molecule [Source:HGNC Symbol;Acc:HGNC:1709]	-0.515624	0.278294	-0.99063	0.0619486	-3.68706	0.000494801
ENSG00000010282	HHATL	hedgehog acyltransferase-like [Source:HGNC Symbol;Acc:HGNC:13242]
ENSG00000010292	NCAPD2	non-SMC condensin I complex subunit D2 [Source:HGNC Symbol;Acc:HGNC:24305]	-0.301892	0.268641	-0.575935	0.0590215	-0.360077	0.28914
ENSG00000010295	IFFO1	intermediate filament family orphan 1 [Source:HGNC Symbol;Acc:HGNC:24970]
ENSG00000010310	GIPR	gastric inhibitory polypeptide receptor [Source:HGNC Symbol;Acc:HGNC:4271]	-0.196736	0.628166	-0.235205	0.564298	-0.527509	0.31672
ENSG00000010318	PHF7	PHD finger protein 7 [Source:HGNC Symbol;Acc:HGNC:18458]	-0.0390949	0.806445	-0.166112	0.318334	-0.208669	0.317096
ENSG00000010319	SEMA3G	semaphorin 3G [Source:HGNC Symbol;Acc:HGNC:30400]	-0.686213	0.0636995	-0.50111	0.148512	-0.391628	0.329351
ENSG00000010322	NISCH	nischarin [Source:HGNC Symbol;Acc:HGNC:18006]	-0.0848938	0.717042	-0.0509588	0.827148	-0.29865	0.326528
ENSG00000010327	STAB1	stabilin 1 [Source:HGNC Symbol;Acc:HGNC:18628]	-1.25472	0.0373482	-0.827501	0.129499	-3.31774	0.00134819
ENSG00000010361	FUZ	fuzzy planar cell polarity protein [Source:HGNC Symbol;Acc:HGNC:26219]	-0.188338	0.565904	-0.675833	0.0721329	-0.415942	0.323552
ENSG00000010379	SLC6A13	solute carrier family 6 member 13 [Source:HGNC Symbol;Acc:HGNC:11046]	0.322803	0.360712	0.151817	0.658136	0.310072	0.469012
ENSG00000010404	IDS	iduronate 2-sulfatase [Source:HGNC Symbol;Acc:HGNC:5389]	0.12491	0.687933	0.22709	0.472356	-0.010647	0.978024
ENSG00000010539	ZNF200	zinc finger protein 200 [Source:HGNC Symbol;Acc:HGNC:12993]	0.000160643	0.99883	0.310414	0.0254799	0.0698288	0.614427
ENSG00000010610	CD4	CD4 molecule [Source:HGNC Symbol;Acc:HGNC:1678]	-0.551451	0.187729	-0.0187045	0.961427	-0.919434	0.0946882
ENSG00000010626	LRRC23	leucine rich repeat containing 23 [Source:HGNC Symbol;Acc:HGNC:19138]	0.145836	0.331818	-0.183402	0.232639	-0.0469413	0.78612
ENSG00000010671	BTK	Bruton tyrosine kinase [Source:HGNC Symbol;Acc:HGNC:1133]
ENSG00000010704	HFE	hemochromatosis [Source:HGNC Symbol;Acc:HGNC:4886]	-0.160267	0.664599	1.12616	0.0185425	0.253474	0.579068
ENSG00000010803	SCMH1	sex comb on midleg homolog 1 (Drosophila) [Source:HGNC Symbol;Acc:HGNC:19003]	-0.357206	0.284052	-0.688417	0.063942	-0.152394	0.700821
ENSG00000010810	FYN	FYN proto-oncogene, Src family tyrosine kinase [Source:HGNC Symbol;Acc:HGNC:4037]	0.513541	0.104724	0.3343	0.260141	0.48496	0.188735
ENSG00000010818	HIVEP2	human immunodeficiency virus type I enhancer binding protein 2 [Source:HGNC Symbol;Acc:HGNC:4921]	0.474219	0.130879	1.11995	0.00614384	1.40367	0.00583897
ENSG00000011007	TCEB3	transcription elongation factor B subunit 3 [Source:HGNC Symbol;Acc:HGNC:11620]	-0.0436655	0.613816	0.0134098	0.875576	0.338248	0.0153429
ENSG00000011009	LYPLA2	lysophospholipase II [Source:HGNC Symbol;Acc:HGNC:6738]	-0.197207	0.0442881	0.0772174	0.358968	0.031683	0.754957
ENSG00000011021	CLCN6	chloride voltage-gated channel 6 [Source:HGNC Symbol;Acc:HGNC:2024]	0.244581	0.119963	-0.119961	0.408388	-0.331207	0.0978098
ENSG00000011028	MRC2	mannose receptor C type 2 [Source:HGNC Symbol;Acc:HGNC:16875]	0.307194	0.330419	-0.214501	0.487596	-1.45047	0.0067148
ENSG00000011105	TSPAN9	tetraspanin 9 [Source:HGNC Symbol;Acc:HGNC:21640]	-0.516161	0.337439	-0.535281	0.321259	-0.0978846	0.879829
ENSG00000011114	BTBD7	BTB domain containing 7 [Source:HGNC Symbol;Acc:HGNC:18269]	0.0536874	0.572229	0.0944506	0.333917	-0.0875118	0.464679
ENSG00000011132	APBA3	amyloid beta precursor protein binding family A member 3 [Source:HGNC Symbol;Acc:HGNC:580]	0.271045	0.154927	0.095481	0.587439	0.382231	0.114531
ENSG00000011143	MKS1	Meckel syndrome, type 1 [Source:HGNC Symbol;Acc:HGNC:7121]	0.0460392	0.830396	-0.398279	0.101086	-0.297271	0.289744
ENSG00000011198	ABHD5	abhydrolase domain containing 5 [Source:HGNC Symbol;Acc:HGNC:21396]
ENSG00000011201	ANOS1	anosmin 1 [Source:HGNC Symbol;Acc:HGNC:6211]	-0.927544	0.229607	-1.76319	0.0439627	-1.88734	0.0727848
ENSG00000011243	AKAP8L	A-kinase anchoring protein 8 like [Source:HGNC Symbol;Acc:HGNC:29857]
ENSG00000011258	MBTD1	mbt domain containing 1 [Source:HGNC Symbol;Acc:HGNC:19866]
ENSG00000011260	UTP18	UTP18, small subunit processome component [Source:HGNC Symbol;Acc:HGNC:24274]	-0.130469	0.482034	-0.291917	0.144673	-0.342771	0.163896
ENSG00000011275	RNF216	ring finger protein 216 [Source:HGNC Symbol;Acc:HGNC:21698]	0.13983	0.497059	0.173799	0.403652	0.128765	0.612293
ENSG00000011295	TTC19	tetratricopeptide repeat domain 19 [Source:HGNC Symbol;Acc:HGNC:26006]	-0.0623088	0.752398	-0.353802	0.109832	-0.254168	0.31729
ENSG00000011304	PTBP1	polypyrimidine tract binding protein 1 [Source:HGNC Symbol;Acc:HGNC:9583]	0.0369935	0.714227	-0.0176017	0.861048	0.0932286	0.468105
ENSG00000011332	DPF1	double PHD fingers 1 [Source:HGNC Symbol;Acc:HGNC:20225]	-0.841176	0.385508	-2.00727	0.066989	-1.65538	0.191028
ENSG00000011347	SYT7	synaptotagmin 7 [Source:HGNC Symbol;Acc:HGNC:11514]	-0.777219	0.269745	-1.48664	0.0590105	-1.12888	0.207567
ENSG00000011376	LARS2	leucyl-tRNA synthetase 2, mitochondrial [Source:HGNC Symbol;Acc:HGNC:17095]	-0.183843	0.30577	0.0414115	0.80934	0.163065	0.45801
ENSG00000011405	PIK3C2A	phosphatidylinositol-4-phosphate 3-kinase catalytic subunit type 2 alpha [Source:HGNC Symbol;Acc:HGNC:8971]	0.222163	0.158462	-0.223452	0.15644	-0.222097	0.24407
ENSG00000011422	PLAUR	plasminogen activator, urokinase receptor [Source:HGNC Symbol;Acc:HGNC:9053]	-0.0561729	0.900436	0.481712	0.305887	2.11032	0.00725542
ENSG00000011426	ANLN	anillin actin binding protein [Source:HGNC Symbol;Acc:HGNC:14082]	-1.71908	0.209909	-3.13612	0.0428336	-2.02303	0.234733
ENSG00000011451	WIZ	widely interspaced zinc finger motifs [Source:HGNC Symbol;Acc:HGNC:30917]
ENSG00000011454	RABGAP1	RAB GTPase activating protein 1 [Source:HGNC Symbol;Acc:HGNC:17155]	0.154022	0.0219965	-0.00938263	0.8579	0.0475409	0.478258
ENSG00000011478	QPCTL	glutaminyl-peptide cyclotransferase like [Source:HGNC Symbol;Acc:HGNC:25952]	0.0879287	0.525115	-0.17037	0.239097	-0.0782863	0.637313
ENSG00000011485	PPP5C	protein phosphatase 5 catalytic subunit [Source:HGNC Symbol;Acc:HGNC:9322]	-0.204993	0.480253	-0.511416	0.109582	-0.170727	0.63374
ENSG00000011523	CEP68	centrosomal protein 68 [Source:HGNC Symbol;Acc:HGNC:29076]	0.205379	0.13673	-0.371379	0.0209728	-0.103937	0.513859
ENSG00000011566	MAP4K3	mitogen-activated protein kinase kinase kinase kinase 3 [Source:HGNC Symbol;Acc:HGNC:6865]
ENSG00000011590	ZBTB32	zinc finger and BTB domain containing 32 [Source:HGNC Symbol;Acc:HGNC:16763]
ENSG00000011600	TYROBP	TYRO protein tyrosine kinase binding protein [Source:HGNC Symbol;Acc:HGNC:12449]	-0.405092	0.396271	0.531983	0.275562	-1.71691	0.0209776
ENSG00000011638	TMEM159	transmembrane protein 159 [Source:HGNC Symbol;Acc:HGNC:30136]
ENSG00000012048	BRCA1	BRCA1, DNA repair associated [Source:HGNC Symbol;Acc:HGNC:1100]	-0.204431	0.72577	-1.0512	0.107597	-1.03258	0.188326
ENSG00000012061	ERCC1	ERCC excision repair 1, endonuclease non-catalytic subunit [Source:HGNC Symbol;Acc:HGNC:3433]
ENSG00000012124	CD22	CD22 molecule [Source:HGNC Symbol;Acc:HGNC:1643]
ENSG00000012171	SEMA3B	semaphorin 3B [Source:HGNC Symbol;Acc:HGNC:10724]	-0.25702	0.583377	-0.606656	0.220425	-0.0314483	0.952008
ENSG00000012174	MBTPS2	membrane bound transcription factor peptidase, site 2 [Source:HGNC Symbol;Acc:HGNC:15455]	-0.346391	0.533143	-1.00424	0.103782	-0.645363	0.361613
ENSG00000012211	PRICKLE3	prickle planar cell polarity protein 3 [Source:HGNC Symbol;Acc:HGNC:6645]	-0.377315	0.0111997	-0.401066	0.00856174	-0.347761	0.0375522
ENSG00000012223	LTF	lactotransferrin [Source:HGNC Symbol;Acc:HGNC:6720]
ENSG00000012232	EXTL3	exostosin like glycosyltransferase 3 [Source:HGNC Symbol;Acc:HGNC:3518]	-0.299519	0.109733	0.274454	0.136378	-0.26883	0.224906
ENSG00000012660	ELOVL5	ELOVL fatty acid elongase 5 [Source:HGNC Symbol;Acc:HGNC:21308]	0.205508	0.0823391	0.12848	0.240489	0.22038	0.112424
ENSG00000012779	ALOX5	arachidonate 5-lipoxygenase [Source:HGNC Symbol;Acc:HGNC:435]	-0.78791	0.0838582	-0.165885	0.678178	-1.76147	0.0101079
ENSG00000012817	KDM5D	lysine demethylase 5D [Source:HGNC Symbol;Acc:HGNC:11115]	0.236264	0.824296	0.0169278	0.98728	0.575975	0.667743
ENSG00000012822	CALCOCO1	calcium binding and coiled-coil domain 1 [Source:HGNC Symbol;Acc:HGNC:29306]	0.144293	0.402992	-0.135484	0.430675	-0.185524	0.390189
ENSG00000012963	UBR7	ubiquitin protein ligase E3 component n-recognin 7 (putative) [Source:HGNC Symbol;Acc:HGNC:20344]	0.0589632	0.653028	-0.0150402	0.907934	-0.0929348	0.533648
ENSG00000012983	MAP4K5	mitogen-activated protein kinase kinase kinase kinase 5 [Source:HGNC Symbol;Acc:HGNC:6867]	0.293165	0.0285937	-0.00454488	0.966008	-0.066187	0.622446
ENSG00000013016	EHD3	EH domain containing 3 [Source:HGNC Symbol;Acc:HGNC:3244]	-0.672006	0.0142862	-0.583317	0.0252318	-0.0176064	0.945445
ENSG00000013275	PSMC4	proteasome 26S subunit, ATPase 4 [Source:HGNC Symbol;Acc:HGNC:9551]	-0.013661	0.904953	-0.0280859	0.806465	0.0850318	0.556197
ENSG00000013288	MAN2B2	mannosidase alpha class 2B member 2 [Source:HGNC Symbol;Acc:HGNC:29623]	0.173035	0.552487	0.346679	0.254342	0.076536	0.830617
ENSG00000013297	CLDN11	claudin 11 [Source:HGNC Symbol;Acc:HGNC:8514]	-0.268555	0.269452	0.135746	0.561181	-0.136349	0.612158
ENSG00000013306	SLC25A39	solute carrier family 25 member 39 [Source:HGNC Symbol;Acc:HGNC:24279]
ENSG00000013364	MVP	major vault protein [Source:HGNC Symbol;Acc:HGNC:7531]	0.151622	0.681932	1.13283	0.0182348	0.926352	0.0665019
ENSG00000013374	NUB1	negative regulator of ubiquitin like proteins 1 [Source:HGNC Symbol;Acc:HGNC:17623]	0.734606	0.0511385	1.91375	0.000726136	1.13736	0.0233979
ENSG00000013375	PGM3	phosphoglucomutase 3 [Source:HGNC Symbol;Acc:HGNC:8907]	0.092658	0.650402	-0.46933	0.0522265	-0.226659	0.386207
ENSG00000013392	RWDD2A	RWD domain containing 2A [Source:HGNC Symbol;Acc:HGNC:21385]	0.0877854	0.630861	-0.555516	0.0185428	-0.281864	0.239303
ENSG00000013441	CLK1	CDC like kinase 1 [Source:HGNC Symbol;Acc:HGNC:2068]	0.550469	0.0310866	0.34313	0.131319	0.356247	0.195131
ENSG00000013503	POLR3B	RNA polymerase III subunit B [Source:HGNC Symbol;Acc:HGNC:30348]	-0.41414	0.182296	-0.496344	0.120732	-0.100615	0.779337
ENSG00000013523	ANGEL1	angel homolog 1 [Source:HGNC Symbol;Acc:HGNC:19961]	0.0675341	0.497376	-0.0652994	0.511165	0.022565	0.852453
ENSG00000013561	RNF14	ring finger protein 14 [Source:HGNC Symbol;Acc:HGNC:10058]	-0.0274499	0.874977	-0.318817	0.105156	-0.149479	0.484634
ENSG00000013563	DNASE1L1	deoxyribonuclease 1 like 1 [Source:HGNC Symbol;Acc:HGNC:2957]	-0.104657	0.593649	-0.234171	0.254337	-0.687833	0.0235286
ENSG00000013573	DDX11	DEAD/H-box helicase 11 [Source:HGNC Symbol;Acc:HGNC:2736]	0.0208572	0.937843	-0.111391	0.679304	-0.0545871	0.870719
ENSG00000013583	HEBP1	heme binding protein 1 [Source:HGNC Symbol;Acc:HGNC:17176]	-0.00914229	0.962395	-0.0905784	0.643564	-0.682833	0.0230396
ENSG00000013588	GPRC5A	G protein-coupled receptor class C group 5 member A [Source:HGNC Symbol;Acc:HGNC:9836]	-1.2662	0.295889	-2.95036	0.0371489	0.472271	0.744124
ENSG00000013619	MAMLD1	mastermind like domain containing 1 [Source:HGNC Symbol;Acc:HGNC:2568]	1.75719	0.000510964	1.02827	0.00748238	2.64893	0.000162177
ENSG00000013725	CD6	CD6 molecule [Source:HGNC Symbol;Acc:HGNC:1691]	0.0678124	0.871145	0.346915	0.419783	0.338544	0.524633
ENSG00000013810	TACC3	transforming acidic coiled-coil containing protein 3 [Source:HGNC Symbol;Acc:HGNC:11524]	-0.0678221	0.543508	-0.370581	0.0125521	0.0226615	0.868869
ENSG00000014123	UFL1	UFM1 specific ligase 1 [Source:HGNC Symbol;Acc:HGNC:23039]	0.278693	0.00414628	0.0467908	0.479437	-0.00445351	0.956159
ENSG00000014138	POLA2	DNA polymerase alpha 2, accessory subunit [Source:HGNC Symbol;Acc:HGNC:30073]	0.135959	0.618824	-0.384404	0.188708	-0.313881	0.37048
ENSG00000014164	ZC3H3	zinc finger CCCH-type containing 3 [Source:HGNC Symbol;Acc:HGNC:28972]	0.288653	0.20226	0.5719	0.0297187	0.457331	0.117418
ENSG00000014216	CAPN1	calpain 1 [Source:HGNC Symbol;Acc:HGNC:1476]	-0.393653	0.011748	-0.127559	0.291005	-0.395225	0.0223495
ENSG00000014257	ACPP	acid phosphatase, prostate [Source:HGNC Symbol;Acc:HGNC:125]	-0.954414	0.0583895	-0.916521	0.0663011	-0.169111	0.750023
ENSG00000014641	MDH1	malate dehydrogenase 1 [Source:HGNC Symbol;Acc:HGNC:6970]	-0.0358588	0.845772	-0.294089	0.146833	-0.223778	0.347491
ENSG00000014824	SLC30A9	solute carrier family 30 member 9 [Source:HGNC Symbol;Acc:HGNC:1329]	-0.063517	0.785644	-0.354812	0.163197	-0.212201	0.474645
ENSG00000014914	MTMR11	myotubularin related protein 11 [Source:HGNC Symbol;Acc:HGNC:24307]	-0.219932	0.550613	0.0913979	0.801572	0.562181	0.244197
ENSG00000014919	COX15	COX15, cytochrome c oxidase assembly homolog [Source:HGNC Symbol;Acc:HGNC:2263]
ENSG00000015133	CCDC88C	coiled-coil domain containing 88C [Source:HGNC Symbol;Acc:HGNC:19967]	0.517585	0.169131	0.39015	0.283393	0.292094	0.503522
ENSG00000015153	YAF2	YY1 associated factor 2 [Source:HGNC Symbol;Acc:HGNC:17363]	-0.135733	0.534034	-0.347179	0.142581	-0.135313	0.61771
ENSG00000015171	ZMYND11	zinc finger MYND-type containing 11 [Source:HGNC Symbol;Acc:HGNC:16966]	0.0250747	0.834979	0.178013	0.173406	0.0574382	0.70441
ENSG00000015285	WAS	Wiskott-Aldrich syndrome [Source:HGNC Symbol;Acc:HGNC:12731]	-0.401228	0.341791	0.142285	0.726901	-0.469478	0.370411
ENSG00000015413	DPEP1	dipeptidase 1 (renal) [Source:HGNC Symbol;Acc:HGNC:3002]	-0.315601	0.0924847	-0.380333	0.0525978	-0.220125	0.306762
ENSG00000015475	BID	BH3 interacting domain death agonist [Source:HGNC Symbol;Acc:HGNC:1050]	-0.115728	0.557875	0.449351	0.0526834	0.2945	0.25182
ENSG00000015479	MATR3	matrin 3 [Source:HGNC Symbol;Acc:HGNC:6912]	0.664554	0.00281463	0.219733	0.158983	0.328336	0.0954027
ENSG00000015520	NPC1L1	NPC1 like intracellular cholesterol transporter 1 [Source:HGNC Symbol;Acc:HGNC:7898]
ENSG00000015532	XYLT2	xylosyltransferase 2 [Source:HGNC Symbol;Acc:HGNC:15517]	-0.0785171	0.388876	-0.304471	0.0113487	-0.0328597	0.740538
ENSG00000015592	STMN4	stathmin 4 [Source:HGNC Symbol;Acc:HGNC:16078]	-0.0171267	0.972553	-0.649596	0.222605	-0.649194	0.316211
ENSG00000015676	NUDCD3	NudC domain containing 3 [Source:HGNC Symbol;Acc:HGNC:22208]	0.101389	0.149026	0.0148741	0.816262	0.169659	0.0672676
ENSG00000016082	ISL1	ISL LIM homeobox 1 [Source:HGNC Symbol;Acc:HGNC:6132]	-0.999942	0.481109	-2.37788	0.124396	-1.55561	0.38606
ENSG00000016391	CHDH	choline dehydrogenase [Source:HGNC Symbol;Acc:HGNC:24288]	-0.358626	0.60267	-1.01215	0.172093	-0.495825	0.563459
ENSG00000016402	IL20RA	interleukin 20 receptor subunit alpha [Source:HGNC Symbol;Acc:HGNC:6003]	-0.0154321	0.921457	-0.207926	0.215251	-0.133058	0.504254
ENSG00000016864	GLT8D1	glycosyltransferase 8 domain containing 1 [Source:HGNC Symbol;Acc:HGNC:24870]	0.0071715	0.93806	-0.25902	0.0264129	-0.104715	0.379342
ENSG00000017260	ATP2C1	ATPase secretory pathway Ca2+ transporting 1 [Source:HGNC Symbol;Acc:HGNC:13211]	0.632964	0.00894415	0.457785	0.0332942	0.442159	0.0728538
ENSG00000017427	IGF1	insulin like growth factor 1 [Source:HGNC Symbol;Acc:HGNC:5464]	0.00149343	0.994423	0.316109	0.173979	-0.0246129	0.923965
ENSG00000017483	SLC38A5	solute carrier family 38 member 5 [Source:HGNC Symbol;Acc:HGNC:18070]	1.07306	0.0774696	3.00508	0.00100056	1.98257	0.0197063
ENSG00000017797	RALBP1	ralA binding protein 1 [Source:HGNC Symbol;Acc:HGNC:9841]	0.07904	0.549217	-0.105793	0.42837	0.0689752	0.650553
ENSG00000018189	RUFY3	RUN and FYVE domain containing 3 [Source:HGNC Symbol;Acc:HGNC:30285]	0.0219485	0.887868	0.128791	0.421191	-0.00794545	0.967313
ENSG00000018236	CNTN1	contactin 1 [Source:HGNC Symbol;Acc:HGNC:2171]	-1.68132	0.301383	-3.46767	0.0584947	-2.43862	0.237867
ENSG00000018280	SLC11A1	solute carrier family 11 member 1 [Source:HGNC Symbol;Acc:HGNC:10907]	-1.44072	0.0564721	-0.482032	0.460259	-1.20492	0.166252
ENSG00000018408	WWTR1	WW domain containing transcription regulator 1 [Source:HGNC Symbol;Acc:HGNC:24042]	-0.399248	0.643215	-1.68371	0.0855509	-0.995806	0.368129
ENSG00000018510	AGPS	alkylglycerone phosphate synthase [Source:HGNC Symbol;Acc:HGNC:327]	-0.278986	0.115247	-0.237842	0.167619	-0.397442	0.0797911
ENSG00000018610	CXorf56	chromosome X open reading frame 56 [Source:HGNC Symbol;Acc:HGNC:26239]
ENSG00000018699	TTC27	tetratricopeptide repeat domain 27 [Source:HGNC Symbol;Acc:HGNC:25986]	-0.0297377	0.850467	-0.0178932	0.909596	0.366949	0.100285
ENSG00000018869	ZNF582	zinc finger protein 582 [Source:HGNC Symbol;Acc:HGNC:26421]	-0.0837621	0.715799	-0.17676	0.451211	-0.00806905	0.977489
ENSG00000019102	VSIG2	V-set and immunoglobulin domain containing 2 [Source:HGNC Symbol;Acc:HGNC:17149]	-0.711676	0.0028324	-0.761738	0.00201814	-0.586314	0.0183191
ENSG00000019144	PHLDB1	pleckstrin homology like domain family B member 1 [Source:HGNC Symbol;Acc:HGNC:23697]	-0.50598	0.219955	-0.673702	0.118103	0.919272	0.0938642
ENSG00000019169	MARCO	macrophage receptor with collagenous structure [Source:HGNC Symbol;Acc:HGNC:6895]	0.112469	0.759311	-0.424251	0.271874	2.0416	0.00313341
ENSG00000019186	CYP24A1	cytochrome P450 family 24 subfamily A member 1 [Source:HGNC Symbol;Acc:HGNC:2602]	-0.0918916	0.653876	-0.238369	0.267066	-0.0427072	0.865436
ENSG00000019485	PRDM11	PR/SET domain 11 [Source:HGNC Symbol;Acc:HGNC:13996]	-0.49737	0.00250904	0.252102	0.0451201	0.173528	0.214891
ENSG00000019549	SNAI2	snail family transcriptional repressor 2 [Source:HGNC Symbol;Acc:HGNC:11094]	-1.7058	0.280453	-3.36689	0.0577714	-2.44182	0.223323
ENSG00000019582	CD74	CD74 molecule [Source:HGNC Symbol;Acc:HGNC:1697]	-0.253166	0.556991	0.364618	0.405045	-0.70705	0.212111
ENSG00000019991	HGF	hepatocyte growth factor [Source:HGNC Symbol;Acc:HGNC:4893]	-1.21197	0.123671	-2.28286	0.015016	-4.73441	0.00140051
ENSG00000019995	ZRANB1	zinc finger RANBP2-type containing 1 [Source:HGNC Symbol;Acc:HGNC:18224]	0.189534	0.107513	0.0884157	0.411664	0.213574	0.12911
ENSG00000020129	NCDN	neurochondrin [Source:HGNC Symbol;Acc:HGNC:17597]	-0.102938	0.375293	0.126245	0.284772	0.330279	0.0495495
ENSG00000020181	ADGRA2	adhesion G protein-coupled receptor A2 [Source:HGNC Symbol;Acc:HGNC:17849]	-1.40868	0.416991	-3.19903	0.0951423	4.38055	0.0730149
ENSG00000020256	ZFP64	ZFP64 zinc finger protein [Source:HGNC Symbol;Acc:HGNC:15940]	-0.212585	0.560919	-0.938643	0.0347797	-0.609342	0.206642
ENSG00000020426	MNAT1	MNAT1, CDK activating kinase assembly factor [Source:HGNC Symbol;Acc:HGNC:7181]	0.00857582	0.982127	-0.464245	0.253063	-0.229289	0.635461
ENSG00000020577	SAMD4A	sterile alpha motif domain containing 4A [Source:HGNC Symbol;Acc:HGNC:23023]	2.16095	0.001902	2.77279	0.000515965	0.842167	0.152692
ENSG00000020633	RUNX3	runt related transcription factor 3 [Source:HGNC Symbol;Acc:HGNC:10473]	0.137865	0.746731	1.08112	0.037921	0.776853	0.175223
ENSG00000020922	MRE11A	MRE11 homolog A, double strand break repair nuclease [Source:HGNC Symbol;Acc:HGNC:7230]	0.0355224	0.852698	-0.430397	0.057168	-0.409221	0.10909
ENSG00000021300	PLEKHB1	pleckstrin homology domain containing B1 [Source:HGNC Symbol;Acc:HGNC:19079]	-0.202375	0.314245	-0.0994706	0.608799	0.0766518	0.751089
ENSG00000021355	SERPINB1	serpin family B member 1 [Source:HGNC Symbol;Acc:HGNC:3311]
ENSG00000021461	CYP3A43	cytochrome P450 family 3 subfamily A member 43 [Source:HGNC Symbol;Acc:HGNC:17450]	0.244391	0.124861	0.232906	0.140197	0.01498	0.932667
ENSG00000021488	SLC7A9	solute carrier family 7 member 9 [Source:HGNC Symbol;Acc:HGNC:11067]	-0.134864	0.508123	-0.148663	0.467522	0.00835359	0.973287
ENSG00000021574	SPAST	spastin [Source:HGNC Symbol;Acc:HGNC:11233]	-0.0811112	0.400022	-0.0199697	0.830953	-0.173835	0.136936
ENSG00000021645	NRXN3	neurexin 3 [Source:HGNC Symbol;Acc:HGNC:8010]	-0.961718	0.477762	-2.26465	0.124966	-1.91773	0.272723
ENSG00000021762	OSBPL5	oxysterol binding protein like 5 [Source:HGNC Symbol;Acc:HGNC:16392]	0.178446	0.415402	0.811916	0.00728697	-0.466748	0.117536
ENSG00000021776	AQR	aquarius intron-binding spliceosomal factor [Source:HGNC Symbol;Acc:HGNC:29513]	0.060749	0.611034	0.264055	0.0585473	0.182064	0.244731
ENSG00000021826	CPS1	carbamoyl-phosphate synthase 1 [Source:HGNC Symbol;Acc:HGNC:2323]	-0.843411	0.438755	-2.18289	0.075525	-1.11854	0.413059
ENSG00000022267	FHL1	four and a half LIM domains 1 [Source:HGNC Symbol;Acc:HGNC:3702]	-0.871092	0.253209	-1.87634	0.0345482	-1.02173	0.280854
ENSG00000022277	RTFDC1	replication termination factor 2 domain containing 1 [Source:HGNC Symbol;Acc:HGNC:15890]	-0.123924	0.312216	-0.0498231	0.672928	-0.094526	0.516583
ENSG00000022556	NLRP2	NLR family pyrin domain containing 2 [Source:HGNC Symbol;Acc:HGNC:22948]	-0.254272	0.527871	0.747919	0.0963059	0.608648	0.247896
ENSG00000022567	SLC45A4	solute carrier family 45 member 4 [Source:HGNC Symbol;Acc:HGNC:29196]	0.568178	0.0795137	0.595213	0.0692334	-0.538271	0.161261
ENSG00000022840	RNF10	ring finger protein 10 [Source:HGNC Symbol;Acc:HGNC:10055]	0.094321	0.299011	0.0720153	0.418807	0.134534	0.240866
ENSG00000022976	ZNF839	zinc finger protein 839 [Source:HGNC Symbol;Acc:HGNC:20345]	-0.00838231	0.94948	0.134188	0.331014	0.262742	0.12261
ENSG00000023041	ZDHHC6	zinc finger DHHC-type containing 6 [Source:HGNC Symbol;Acc:HGNC:19160]	0.114281	0.256334	0.171455	0.108845	0.0875873	0.471383
ENSG00000023171	GRAMD1B	GRAM domain containing 1B [Source:HGNC Symbol;Acc:HGNC:29214]	0.41404	0.0644556	0.540238	0.0256063	0.459733	0.0915169
ENSG00000023191	RNH1	ribonuclease/angiogenin inhibitor 1 [Source:HGNC Symbol;Acc:HGNC:10074]	0.0257945	0.879466	0.133114	0.445383	-0.307525	0.182056
ENSG00000023228	NDUFS1	NADH:ubiquinone oxidoreductase core subunit S1 [Source:HGNC Symbol;Acc:HGNC:7707]	-0.0749981	0.631637	-0.201827	0.223093	-0.138715	0.47971
ENSG00000023287	RB1CC1	RB1 inducible coiled-coil 1 [Source:HGNC Symbol;Acc:HGNC:15574]	-0.0606202	0.731184	-0.220077	0.239089	-0.0920546	0.671847
ENSG00000023318	ERP44	endoplasmic reticulum protein 44 [Source:HGNC Symbol;Acc:HGNC:18311]	0.0877028	0.650526	0.513692	0.0315203	0.0950353	0.692858
ENSG00000023330	ALAS1	5'-aminolevulinate synthase 1 [Source:HGNC Symbol;Acc:HGNC:396]	0.208477	0.126646	0.000243252	0.998417	-0.0838836	0.581112
ENSG00000023445	BIRC3	baculoviral IAP repeat containing 3 [Source:HGNC Symbol;Acc:HGNC:591]
ENSG00000023516	AKAP11	A-kinase anchoring protein 11 [Source:HGNC Symbol;Acc:HGNC:369]	0.205548	0.203242	0.125963	0.41521	-0.133208	0.487399
ENSG00000023572	GLRX2	glutaredoxin 2 [Source:HGNC Symbol;Acc:HGNC:16065]	-0.348238	0.0229405	-0.344945	0.0238044	-0.489052	0.0142417
ENSG00000023608	SNAPC1	small nuclear RNA activating complex polypeptide 1 [Source:HGNC Symbol;Acc:HGNC:11134]	0.240947	0.228824	-0.123291	0.518584	0.220822	0.358543
ENSG00000023697	DERA	deoxyribose-phosphate aldolase [Source:HGNC Symbol;Acc:HGNC:24269]	-0.38417	0.0876511	-0.31497	0.145728	-0.64102	0.0336613
ENSG00000023734	STRAP	serine/threonine kinase receptor associated protein [Source:HGNC Symbol;Acc:HGNC:30796]	-0.187386	0.473365	-0.345045	0.208677	-0.213284	0.506192
ENSG00000023839	ABCC2	ATP binding cassette subfamily C member 2 [Source:HGNC Symbol;Acc:HGNC:53]	0.259598	0.114094	0.13858	0.361962	0.182485	0.338302
ENSG00000023892	DEF6	DEF6, guanine nucleotide exchange factor [Source:HGNC Symbol;Acc:HGNC:2760]	-0.186518	0.636111	0.264338	0.506673	0.079293	0.87096
ENSG00000023902	PLEKHO1	pleckstrin homology domain containing O1 [Source:HGNC Symbol;Acc:HGNC:24310]	-0.0605869	0.84486	0.701582	0.055829	-0.0367454	0.923577
ENSG00000023909	GCLM	glutamate-cysteine ligase modifier subunit [Source:HGNC Symbol;Acc:HGNC:4312]	0.236608	0.253769	-0.0466068	0.811963	0.0630163	0.797391
ENSG00000024048	UBR2	ubiquitin protein ligase E3 component n-recognin 2 [Source:HGNC Symbol;Acc:HGNC:21289]	0.169542	0.0144096	0.388797	0.000232754	0.165471	0.0373122
ENSG00000024422	EHD2	EH domain containing 2 [Source:HGNC Symbol;Acc:HGNC:3243]	-0.430572	0.464155	-1.23128	0.0667922	-0.0909358	0.899346
ENSG00000024526	DEPDC1	DEP domain containing 1 [Source:HGNC Symbol;Acc:HGNC:22949]	-1.55763	0.293332	-3.60212	0.0373764	-2.69826	0.162158
ENSG00000024862	CCDC28A	coiled-coil domain containing 28A [Source:HGNC Symbol;Acc:HGNC:21098]	0.0915309	0.417549	-0.0911038	0.419603	-0.140972	0.319008
ENSG00000025039	RRAGD	Ras related GTP binding D [Source:HGNC Symbol;Acc:HGNC:19903]	0.665726	0.0347883	-0.75098	0.0220896	-1.00545	0.0166666
ENSG00000025156	HSF2	heat shock transcription factor 2 [Source:HGNC Symbol;Acc:HGNC:5225]	-0.0129101	0.967955	-0.560375	0.118995	-0.314375	0.442779
ENSG00000025293	PHF20	PHD finger protein 20 [Source:HGNC Symbol;Acc:HGNC:16098]	-0.192606	0.163012	-0.258815	0.0765594	0.0422448	0.777422
ENSG00000025423	HSD17B6	hydroxysteroid 17-beta dehydrogenase 6 [Source:HGNC Symbol;Acc:HGNC:23316]	-1.49465	0.293667	-2.30232	0.126702	-2.31319	0.203764
ENSG00000025434	NR1H3	nuclear receptor subfamily 1 group H member 3 [Source:HGNC Symbol;Acc:HGNC:7966]	0.733765	0.0750784	0.708072	0.0833119	0.150083	0.737594
ENSG00000025708	TYMP	thymidine phosphorylase [Source:HGNC Symbol;Acc:HGNC:3148]	0.615147	0.263825	1.39097	0.0316956	-0.104074	0.870218
ENSG00000025770	NCAPH2	non-SMC condensin II complex subunit H2 [Source:HGNC Symbol;Acc:HGNC:25071]	0.0261584	0.894927	-0.112379	0.575535	0.0469107	0.849815
ENSG00000025772	TOMM34	translocase of outer mitochondrial membrane 34 [Source:HGNC Symbol;Acc:HGNC:15746]	0.0134822	0.953073	-0.201114	0.395394	-0.00169992	0.995261
ENSG00000025796	SEC63	SEC63 homolog, protein translocation regulator [Source:HGNC Symbol;Acc:HGNC:21082]
ENSG00000025800	KPNA6	karyopherin subunit alpha 6 [Source:HGNC Symbol;Acc:HGNC:6399]	0.151994	0.0389341	0.191557	0.0160522	0.157115	0.0723382
ENSG00000026025	VIM	vimentin [Source:HGNC Symbol;Acc:HGNC:12692]	-0.0347932	0.879758	-0.077596	0.736853	0.0111258	0.969147
ENSG00000026036	RTEL1-TNFRSF6B	RTEL1-TNFRSF6B readthrough (NMD candidate) [Source:HGNC Symbol;Acc:HGNC:44095]	-0.474695	0.0688594	-0.317084	0.189826	-0.198212	0.483656
ENSG00000026103	FAS	Fas cell surface death receptor [Source:HGNC Symbol;Acc:HGNC:11920]	0.736243	0.020544	1.36216	0.00117724	1.41267	0.00304089
ENSG00000026297	RNASET2	ribonuclease T2 [Source:HGNC Symbol;Acc:HGNC:21686]	0.362011	0.326887	0.704897	0.0829398	0.155849	0.725249
ENSG00000026508	CD44	CD44 molecule (Indian blood group) [Source:HGNC Symbol;Acc:HGNC:1681]	0.206662	0.639649	0.279168	0.530328	1.59061	0.0228948
ENSG00000026559	KCNG1	potassium voltage-gated channel modifier subfamily G member 1 [Source:HGNC Symbol;Acc:HGNC:6248]	-0.401546	0.487768	-2.00579	0.0101884	-0.779378	0.295525
ENSG00000026652	AGPAT4	1-acylglycerol-3-phosphate O-acyltransferase 4 [Source:HGNC Symbol;Acc:HGNC:20885]	-0.290657	0.222451	-0.520834	0.0505706	-0.148856	0.5952
ENSG00000026751	SLAMF7	SLAM family member 7 [Source:HGNC Symbol;Acc:HGNC:21394]	1.93492	0.00778334	2.74111	0.00143781	3.11484	0.00231319
ENSG00000026950	BTN3A1	butyrophilin subfamily 3 member A1 [Source:HGNC Symbol;Acc:HGNC:1138]
ENSG00000027001	MIPEP	mitochondrial intermediate peptidase [Source:HGNC Symbol;Acc:HGNC:7104]	-0.118655	0.708149	-0.518714	0.136883	-0.169827	0.668752
ENSG00000027075	PRKCH	protein kinase C eta [Source:HGNC Symbol;Acc:HGNC:9403]	0.107803	0.771422	0.479859	0.224805	0.480246	0.318833
ENSG00000027644	INSRR	insulin receptor related receptor [Source:HGNC Symbol;Acc:HGNC:6093]	0.269244	0.179705	0.319304	0.121824	0.592558	0.0369969
ENSG00000027697	IFNGR1	interferon gamma receptor 1 [Source:HGNC Symbol;Acc:HGNC:5439]	-0.887988	0.0257274	-0.900471	0.0243836	-1.30264	0.0135017
ENSG00000027847	B4GALT7	beta-1,4-galactosyltransferase 7 [Source:HGNC Symbol;Acc:HGNC:930]	0.0799123	0.306126	0.146865	0.0855754	0.0382889	0.683
ENSG00000027869	SH2D2A	SH2 domain containing 2A [Source:HGNC Symbol;Acc:HGNC:10821]	-0.9546	0.0969823	0.748691	0.174162	0.804419	0.232633
ENSG00000028116	VRK2	vaccinia related kinase 2 [Source:HGNC Symbol;Acc:HGNC:12719]	0.274634	0.177297	0.615113	0.0140907	0.0717018	0.760341
ENSG00000028137	TNFRSF1B	TNF receptor superfamily member 1B [Source:HGNC Symbol;Acc:HGNC:11917]	-0.597364	0.213242	0.116582	0.794942	1.92019	0.0116502
ENSG00000028203	VEZT	vezatin, adherens junctions transmembrane protein [Source:HGNC Symbol;Acc:HGNC:18258]	0.185981	0.29296	-0.219493	0.222661	-0.168606	0.430982
ENSG00000028277	POU2F2	POU class 2 homeobox 2 [Source:HGNC Symbol;Acc:HGNC:9213]	-0.321463	0.438403	-0.221033	0.589005	0.522822	0.320903
ENSG00000028310	BRD9	bromodomain containing 9 [Source:HGNC Symbol;Acc:HGNC:25818]	0.12455	0.242424	0.154103	0.159802	0.142218	0.282081
ENSG00000028528	SNX1	sorting nexin 1 [Source:HGNC Symbol;Acc:HGNC:11172]	0.00503181	0.981101	0.191456	0.38372	-0.136978	0.61046
ENSG00000028839	TBPL1	TATA-box binding protein like 1 [Source:HGNC Symbol;Acc:HGNC:11589]	0.0928808	0.513629	0.079699	0.573255	0.186057	0.309177
ENSG00000029153	ARNTL2	aryl hydrocarbon receptor nuclear translocator like 2 [Source:HGNC Symbol;Acc:HGNC:18984]	0.220233	0.506586	0.462843	0.188336	0.625678	0.160146
ENSG00000029363	BCLAF1	BCL2 associated transcription factor 1 [Source:HGNC Symbol;Acc:HGNC:16863]
ENSG00000029364	SLC39A9	solute carrier family 39 member 9 [Source:HGNC Symbol;Acc:HGNC:20182]
ENSG00000029534	ANK1	ankyrin 1 [Source:HGNC Symbol;Acc:HGNC:492]	-0.433564	0.147221	-1.17134	0.0041264	-0.501414	0.175356
ENSG00000029639	TFB1M	transcription factor B1, mitochondrial [Source:HGNC Symbol;Acc:HGNC:17037]	-0.0628245	0.539112	-0.109294	0.300576	-0.0261818	0.831953
ENSG00000029725	RABEP1	rabaptin, RAB GTPase binding effector protein 1 [Source:HGNC Symbol;Acc:HGNC:17677]	0.0433777	0.736291	-0.0957834	0.465553	-0.116226	0.444955
ENSG00000029993	HMGB3	high mobility group box 3 [Source:HGNC Symbol;Acc:HGNC:5004]	-0.677328	0.308296	-0.943977	0.17184	-0.932174	0.264291
ENSG00000030066	NUP160	nucleoporin 160 [Source:HGNC Symbol;Acc:HGNC:18017]	0.223285	0.17479	0.388626	0.036626	0.13262	0.488543
ENSG00000030110	BAK1	BCL2 antagonist/killer 1 [Source:HGNC Symbol;Acc:HGNC:949]	-0.121424	0.401408	0.710643	0.0018583	0.0528111	0.764122
ENSG00000030419	IKZF2	IKAROS family zinc finger 2 [Source:HGNC Symbol;Acc:HGNC:13177]
ENSG00000030582	GRN	granulin [Source:HGNC Symbol;Acc:HGNC:4601]	0.0754584	0.83112	0.359792	0.329064	-1.91169	0.00402053
ENSG00000031003	FAM13B	family with sequence similarity 13 member B [Source:HGNC Symbol;Acc:HGNC:1335]	0.182236	0.0621691	0.150926	0.107002	0.0976319	0.363264
ENSG00000031081	ARHGAP31	Rho GTPase activating protein 31 [Source:HGNC Symbol;Acc:HGNC:29216]
ENSG00000031691	CENPQ	centromere protein Q [Source:HGNC Symbol;Acc:HGNC:21347]	-0.184761	0.623278	-0.629509	0.128282	-0.43389	0.368675
ENSG00000031698	SARS	seryl-tRNA synthetase [Source:HGNC Symbol;Acc:HGNC:10537]	0.244143	0.134707	0.122062	0.420788	0.376901	0.0728319
ENSG00000031823	RANBP3	RAN binding protein 3 [Source:HGNC Symbol;Acc:HGNC:9850]	0.13506	0.0316021	-0.00916257	0.856148	0.0671481	0.308001
ENSG00000032219	ARID4A	AT-rich interaction domain 4A [Source:HGNC Symbol;Acc:HGNC:9885]	0.192965	0.160192	-0.0611928	0.629489	0.0540173	0.732285
ENSG00000032389	TSSC1	tumor suppressing subtransferable candidate 1 [Source:HGNC Symbol;Acc:HGNC:12383]	-0.322087	0.119023	-0.301802	0.139444	-0.0976358	0.674887
ENSG00000032444	PNPLA6	patatin like phospholipase domain containing 6 [Source:HGNC Symbol;Acc:HGNC:16268]	-0.261174	0.28096	-0.123005	0.597085	-0.521201	0.107767
ENSG00000032742	IFT88	intraflagellar transport 88 [Source:HGNC Symbol;Acc:HGNC:20606]
ENSG00000033011	ALG1	ALG1, chitobiosyldiphosphodolichol beta-mannosyltransferase [Source:HGNC Symbol;Acc:HGNC:18294]	-0.157193	0.281736	-0.114119	0.423592	-0.117788	0.502528
ENSG00000033030	ZCCHC8	zinc finger CCHC-type containing 8 [Source:HGNC Symbol;Acc:HGNC:25265]	0.14987	0.0632762	0.0954999	0.197416	0.099143	0.265472
ENSG00000033050	ABCF2	ATP binding cassette subfamily F member 2 [Source:HGNC Symbol;Acc:HGNC:71]	0.119891	0.286295	0.0715248	0.511239	0.294425	0.0585177
ENSG00000033100	CHPF2	chondroitin polymerizing factor 2 [Source:HGNC Symbol;Acc:HGNC:29270]	-0.247338	0.135381	0.183344	0.248359	0.0787931	0.676107
ENSG00000033122	LRRC7	leucine rich repeat containing 7 [Source:HGNC Symbol;Acc:HGNC:18531]	0.177136	0.660833	-0.788939	0.0856988	-0.411581	0.424341
ENSG00000033170	FUT8	fucosyltransferase 8 [Source:HGNC Symbol;Acc:HGNC:4019]	0.0156859	0.889983	0.200627	0.114464	-0.10593	0.465624
ENSG00000033178	UBA6	ubiquitin like modifier activating enzyme 6 [Source:HGNC Symbol;Acc:HGNC:25581]	0.141483	0.152976	0.341511	0.00754868	0.150829	0.205988
ENSG00000033327	GAB2	GRB2 associated binding protein 2 [Source:HGNC Symbol;Acc:HGNC:14458]	0.0764997	0.72353	-0.0422567	0.844486	0.0158081	0.953211
ENSG00000033627	ATP6V0A1	ATPase H+ transporting V0 subunit a1 [Source:HGNC Symbol;Acc:HGNC:865]	-0.467546	0.126705	-0.886573	0.0152138	-2.06013	0.000786761
ENSG00000033800	PIAS1	protein inhibitor of activated STAT 1 [Source:HGNC Symbol;Acc:HGNC:2752]	0.184933	0.343206	0.333033	0.113338	0.255633	0.276815
ENSG00000033867	SLC4A7	solute carrier family 4 member 7 [Source:HGNC Symbol;Acc:HGNC:11033]	-0.139929	0.388359	-0.324828	0.0742427	-0.224077	0.279197
ENSG00000034053	APBA2	amyloid beta precursor protein binding family A member 2 [Source:HGNC Symbol;Acc:HGNC:579]	0.110945	0.549139	0.0112646	0.950723	0.348834	0.160173
ENSG00000034152	MAP2K3	mitogen-activated protein kinase kinase 3 [Source:HGNC Symbol;Acc:HGNC:6843]	-0.0795929	0.721399	0.0810413	0.716602	0.756597	0.0291097
ENSG00000034510	TMSB10	thymosin beta 10 [Source:HGNC Symbol;Acc:HGNC:11879]	0.0998173	0.720497	0.800046	0.0238121	0.122841	0.696948
ENSG00000034533	ASTE1	asteroid homolog 1 (Drosophila) [Source:HGNC Symbol;Acc:HGNC:25021]	0.0279044	0.785895	-0.030512	0.766589	0.139068	0.3
ENSG00000034677	RNF19A	ring finger protein 19A, RBR E3 ubiquitin protein ligase [Source:HGNC Symbol;Acc:HGNC:13432]	0.590599	0.0725616	0.814468	0.0240262	0.490796	0.19241
ENSG00000034693	PEX3	peroxisomal biogenesis factor 3 [Source:HGNC Symbol;Acc:HGNC:8858]	0.463525	0.00733878	0.168993	0.197613	0.155495	0.328186
ENSG00000034713	GABARAPL2	GABA type A receptor associated protein like 2 [Source:HGNC Symbol;Acc:HGNC:13291]	-0.0652874	0.627018	-0.298209	0.0579928	-0.224529	0.207552
ENSG00000035115	SH3YL1	SH3 and SYLF domain containing 1 [Source:HGNC Symbol;Acc:HGNC:29546]	0.299302	0.0515042	0.137869	0.306682	0.221766	0.200622
ENSG00000035141	FAM136A	family with sequence similarity 136 member A [Source:HGNC Symbol;Acc:HGNC:25911]	-0.104147	0.421143	-0.288182	0.0541164	-0.117672	0.464848
ENSG00000035403	VCL	vinculin [Source:HGNC Symbol;Acc:HGNC:12665]	-0.546661	0.055403	-0.88486	0.00857139	-0.983272	0.0143202
ENSG00000035499	DEPDC1B	DEP domain containing 1B [Source:HGNC Symbol;Acc:HGNC:24902]	-1.12622	0.246851	-1.7165	0.0983339	-1.20009	0.316644
ENSG00000035664	DAPK2	death associated protein kinase 2 [Source:HGNC Symbol;Acc:HGNC:2675]	-0.71061	0.0527463	-0.375582	0.250282	-0.388572	0.331961
ENSG00000035681	NSMAF	neutral sphingomyelinase activation associated factor [Source:HGNC Symbol;Acc:HGNC:8017]	0.131475	0.538273	-0.123116	0.56362	-0.0789496	0.764256
ENSG00000035687	ADSS	adenylosuccinate synthase [Source:HGNC Symbol;Acc:HGNC:292]	0.196656	0.050492	0.251387	0.0206194	0.391209	0.00766904
ENSG00000035720	STAP1	signal transducing adaptor family member 1 [Source:HGNC Symbol;Acc:HGNC:24133]	1.21074	0.052768	2.48245	0.0026149	1.46062	0.0594036
ENSG00000035862	TIMP2	TIMP metallopeptidase inhibitor 2 [Source:HGNC Symbol;Acc:HGNC:11821]	0.190162	0.604677	-0.270884	0.466158	-3.34841	0.000253713
ENSG00000035928	RFC1	replication factor C subunit 1 [Source:HGNC Symbol;Acc:HGNC:9969]	0.38202	0.0507987	0.0986925	0.552447	0.13507	0.516923
ENSG00000036054	TBC1D23	TBC1 domain family member 23 [Source:HGNC Symbol;Acc:HGNC:25622]	0.0448366	0.65843	0.143103	0.188432	0.0493649	0.693373
ENSG00000036257	CUL3	cullin 3 [Source:HGNC Symbol;Acc:HGNC:2553]	-0.0776949	0.471604	0.0716602	0.505287	0.044717	0.734607
ENSG00000036448	MYOM2	myomesin 2 [Source:HGNC Symbol;Acc:HGNC:7614]	0.342553	0.0652748	0.427076	0.0308583	0.398107	0.0804989
ENSG00000036530	CYP46A1	cytochrome P450 family 46 subfamily A member 1 [Source:HGNC Symbol;Acc:HGNC:2641]	-0.0637444	0.766459	-0.216639	0.331492	-0.0701529	0.793657
ENSG00000036549	ZZZ3	zinc finger ZZ-type containing 3 [Source:HGNC Symbol;Acc:HGNC:24523]	0.204763	0.173293	0.0511764	0.712708	0.140193	0.418507
ENSG00000036565	SLC18A1	solute carrier family 18 member A1 [Source:HGNC Symbol;Acc:HGNC:10934]	-0.568527	0.134496	-0.0600165	0.861165	-0.0508222	0.905719
ENSG00000036672	USP2	ubiquitin specific peptidase 2 [Source:HGNC Symbol;Acc:HGNC:12618]	-1.0097	0.325358	-2.30916	0.0498378	-1.68166	0.203307
ENSG00000037042	TUBG2	tubulin gamma 2 [Source:HGNC Symbol;Acc:HGNC:12419]
ENSG00000037241	RPL26L1	ribosomal protein L26 like 1 [Source:HGNC Symbol;Acc:HGNC:17050]	-0.422651	0.333809	-0.637191	0.164233	-0.412359	0.443354
ENSG00000037280	FLT4	fms related tyrosine kinase 4 [Source:HGNC Symbol;Acc:HGNC:3767]	-0.0816043	0.830762	-1.01654	0.0319646	-0.884134	0.083192
ENSG00000037474	NSUN2	NOP2/Sun RNA methyltransferase family member 2 [Source:HGNC Symbol;Acc:HGNC:25994]	0.177493	0.00963819	0.210386	0.0044162	0.224526	0.00918871
ENSG00000037637	FBXO42	F-box protein 42 [Source:HGNC Symbol;Acc:HGNC:29249]	0.0570438	0.419274	0.0568371	0.420867	0.204393	0.0473961
ENSG00000037749	MFAP3	microfibrillar associated protein 3 [Source:HGNC Symbol;Acc:HGNC:7034]	-0.0430537	0.721715	-0.0520273	0.667708	-0.0339408	0.82153
ENSG00000037757	MRI1	methylthioribose-1-phosphate isomerase 1 [Source:HGNC Symbol;Acc:HGNC:28469]	-0.173236	0.377831	-0.316446	0.132677	-0.135207	0.565242
ENSG00000037897	METTL1	methyltransferase like 1 [Source:HGNC Symbol;Acc:HGNC:7030]	-0.237042	0.327162	0.0749494	0.747409	0.888827	0.0187234
ENSG00000037965	HOXC8	homeobox C8 [Source:HGNC Symbol;Acc:HGNC:5129]	-0.864437	0.552539	-2.98666	0.072745	-2.09029	0.269487
ENSG00000038002	AGA	aspartylglucosaminidase [Source:HGNC Symbol;Acc:HGNC:318]	-0.028044	0.791173	0.146427	0.198418	0.108285	0.424064
ENSG00000038210	PI4K2B	phosphatidylinositol 4-kinase type 2 beta [Source:HGNC Symbol;Acc:HGNC:18215]	1.13056	0.0163364	2.15821	0.000741628	1.35214	0.0195734
ENSG00000038219	BOD1L1	biorientation of chromosomes in cell division 1 like 1 [Source:HGNC Symbol;Acc:HGNC:31792]	0.233121	0.0705406	0.301853	0.0294596	0.243061	0.113525
ENSG00000038274	MAT2B	methionine adenosyltransferase 2B [Source:HGNC Symbol;Acc:HGNC:6905]	0.248954	0.113331	0.572732	0.00530527	0.398005	0.0541517
ENSG00000038295	TLL1	tolloid like 1 [Source:HGNC Symbol;Acc:HGNC:11843]	-0.382925	0.342292	-0.830584	0.0666843	-0.589115	0.25153
ENSG00000038358	EDC4	enhancer of mRNA decapping 4 [Source:HGNC Symbol;Acc:HGNC:17157]	0.133206	0.120598	0.0549187	0.484175	0.0570949	0.55884
ENSG00000038382	TRIO	trio Rho guanine nucleotide exchange factor [Source:HGNC Symbol;Acc:HGNC:12303]	-0.0889516	0.58604	-0.40603	0.039283	-0.579718	0.0222046
ENSG00000038427	VCAN	versican [Source:HGNC Symbol;Acc:HGNC:2464]	-1.36519	0.0833696	-1.66677	0.0445152	-0.271316	0.75137
ENSG00000038532	CLEC16A	C-type lectin domain family 16 member A [Source:HGNC Symbol;Acc:HGNC:29013]	0.0675139	0.55515	0.219818	0.0881706	0.183528	0.222958
ENSG00000038945	MSR1	macrophage scavenger receptor 1 [Source:HGNC Symbol;Acc:HGNC:7376]	0.249761	0.662185	2.05025	0.00928464	-3.15307	0.00358093
ENSG00000039068	CDH1	cadherin 1 [Source:HGNC Symbol;Acc:HGNC:1748]	0.0176446	0.947428	0.644038	0.0459548	0.893537	0.032061
ENSG00000039123	SKIV2L2	Ski2 like RNA helicase 2 [Source:HGNC Symbol;Acc:HGNC:18734]	0.0061747	0.962335	-0.16714	0.231054	-0.0760453	0.640881
ENSG00000039139	DNAH5	dynein axonemal heavy chain 5 [Source:HGNC Symbol;Acc:HGNC:2950]	-0.325184	0.123407	-0.519078	0.0288171	-0.414039	0.117702
ENSG00000039319	ZFYVE16	zinc finger FYVE-type containing 16 [Source:HGNC Symbol;Acc:HGNC:20756]	0.346457	0.0878137	-0.114812	0.524804	-0.275458	0.243299
ENSG00000039523	FAM65A	family with sequence similarity 65 member A [Source:HGNC Symbol;Acc:HGNC:25836]	-0.435409	0.0531612	-0.557477	0.0217963	-0.233679	0.342471
ENSG00000039560	RAI14	retinoic acid induced 14 [Source:HGNC Symbol;Acc:HGNC:14873]	-0.255569	0.773649	-2.52013	0.0250518	-1.59118	0.178711
ENSG00000039600	SOX30	SRY-box 30 [Source:HGNC Symbol;Acc:HGNC:30635]	0.00646031	0.97097	0.214405	0.254791	0.140035	0.535895
ENSG00000039650	PNKP	polynucleotide kinase 3'-phosphatase [Source:HGNC Symbol;Acc:HGNC:9154]	0.00316397	0.985832	0.108167	0.550201	0.0968901	0.654112
ENSG00000039987	BEST2	bestrophin 2 [Source:HGNC Symbol;Acc:HGNC:17107]	-0.0119856	0.968592	-0.435867	0.186136	-0.320439	0.407752
ENSG00000040199	PHLPP2	PH domain and leucine rich repeat protein phosphatase 2 [Source:HGNC Symbol;Acc:HGNC:29149]	0.158403	0.379382	0.00715972	0.967187	0.218636	0.265929
ENSG00000040275	SPDL1	spindle apparatus coiled-coil protein 1 [Source:HGNC Symbol;Acc:HGNC:26010]	-0.287193	0.550989	-0.68542	0.182484	-0.498927	0.414417
ENSG00000040341	STAU2	staufen double-stranded RNA binding protein 2 [Source:HGNC Symbol;Acc:HGNC:11371]	-0.205922	0.250615	-0.223213	0.217312	-0.364854	0.0887155
ENSG00000040487	PQLC2	PQ loop repeat containing 2 [Source:HGNC Symbol;Acc:HGNC:26001]	-0.272067	0.222369	-0.720297	0.0113172	-0.92082	0.0100097
ENSG00000040531	CTNS	cystinosin, lysosomal cystine transporter [Source:HGNC Symbol;Acc:HGNC:2518]	0.149749	0.33396	0.0256751	0.862997	-0.372628	0.0816261
ENSG00000040608	RTN4R	reticulon 4 receptor [Source:HGNC Symbol;Acc:HGNC:18601]	-0.483521	0.180506	-1.60318	0.00239504	-1.36807	0.00931575
ENSG00000040633	PHF23	PHD finger protein 23 [Source:HGNC Symbol;Acc:HGNC:28428]	-0.398911	0.152924	-0.337791	0.215216	-0.446649	0.189189
ENSG00000040731	CDH10	cadherin 10 [Source:HGNC Symbol;Acc:HGNC:1749]	-0.534258	0.388027	-1.27378	0.068342	-0.860691	0.275908
ENSG00000040933	INPP4A	inositol polyphosphate-4-phosphatase type I A [Source:HGNC Symbol;Acc:HGNC:6074]	-0.0295963	0.875426	-0.121956	0.525356	-0.404429	0.124416
ENSG00000041353	RAB27B	RAB27B, member RAS oncogene family [Source:HGNC Symbol;Acc:HGNC:9767]	1.02294	0.00338176	0.964084	0.00449735	0.783843	0.0286058
ENSG00000041357	PSMA4	proteasome subunit alpha 4 [Source:HGNC Symbol;Acc:HGNC:9533]	0.00464699	0.983282	0.522918	0.0492596	0.126574	0.651179
ENSG00000041515	MYO16	myosin XVI [Source:HGNC Symbol;Acc:HGNC:29822]	0.347061	0.0810162	0.246483	0.187319	0.100767	0.644662
ENSG00000041802	LSG1	large 60S subunit nuclear export GTPase 1 [Source:HGNC Symbol;Acc:HGNC:25652]	0.0895681	0.18107	0.162583	0.0334606	0.27482	0.00977676
ENSG00000041880	PARP3	poly(ADP-ribose) polymerase family member 3 [Source:HGNC Symbol;Acc:HGNC:273]	0.15526	0.386033	0.554228	0.0156803	0.387734	0.104991
ENSG00000041982	TNC	tenascin C [Source:HGNC Symbol;Acc:HGNC:5318]	-0.398593	0.662704	-1.08311	0.259209	3.16863	0.0268144
ENSG00000041988	THAP3	THAP domain containing 3 [Source:HGNC Symbol;Acc:HGNC:20855]	0.0569476	0.71754	-0.229733	0.176875	-0.125166	0.527826
ENSG00000042062	FAM65C	family with sequence similarity 65 member C [Source:HGNC Symbol;Acc:HGNC:16168]	0.197805	0.565409	1.05828	0.0173914	1.42507	0.0126508
ENSG00000042088	TDP1	tyrosyl-DNA phosphodiesterase 1 [Source:HGNC Symbol;Acc:HGNC:18884]	0.210339	0.137916	0.135221	0.313498	0.279554	0.11878
ENSG00000042286	AIFM2	apoptosis inducing factor, mitochondria associated 2 [Source:HGNC Symbol;Acc:HGNC:21411]	0.89461	0.0279647	0.889596	0.0285619	0.354059	0.377279
ENSG00000042317	SPATA7	spermatogenesis associated 7 [Source:HGNC Symbol;Acc:HGNC:20423]	-0.244984	0.394341	-0.560456	0.0806309	-0.240385	0.499301
ENSG00000042429	MED17	mediator complex subunit 17 [Source:HGNC Symbol;Acc:HGNC:2375]	0.137806	0.175799	0.185259	0.0847125	0.229684	0.0767835
ENSG00000042445	RETSAT	retinol saturase [Source:HGNC Symbol;Acc:HGNC:25991]	0.0452137	0.560725	-0.201731	0.0334264	-0.227415	0.0281974
ENSG00000042493	CAPG	capping actin protein, gelsolin like [Source:HGNC Symbol;Acc:HGNC:1474]	0.156144	0.721463	0.450341	0.322511	-1.33589	0.041611
ENSG00000042753	AP2S1	adaptor related protein complex 2 sigma 1 subunit [Source:HGNC Symbol;Acc:HGNC:565]	-0.305652	0.13357	-0.374091	0.0780078	-0.929836	0.00532093
ENSG00000042781	USH2A	usherin [Source:HGNC Symbol;Acc:HGNC:12601]	-0.167488	0.426413	-0.410926	0.0812923	-0.25253	0.343262
ENSG00000042832	TG	thyroglobulin [Source:HGNC Symbol;Acc:HGNC:11764]	0.123009	0.574692	0.520884	0.0457763	0.599639	0.0590615
ENSG00000042980	ADAM28	ADAM metallopeptidase domain 28 [Source:HGNC Symbol;Acc:HGNC:206]	-0.00250207	0.995367	0.154097	0.72216	-0.183074	0.731671
ENSG00000043039	BARX2	BARX homeobox 2 [Source:HGNC Symbol;Acc:HGNC:956]	-0.556513	0.353555	-1.31379	0.0552729	-1.25398	0.120178
ENSG00000043093	DCUN1D1	defective in cullin neddylation 1 domain containing 1 [Source:HGNC Symbol;Acc:HGNC:18184]
ENSG00000043143	JADE2	jade family PHD finger 2 [Source:HGNC Symbol;Acc:HGNC:22984]	0.661003	0.112849	1.13585	0.0188535	0.898943	0.0873127
ENSG00000043355	ZIC2	Zic family member 2 [Source:HGNC Symbol;Acc:HGNC:12873]	-2.3206	0.143122	-3.94237	0.028754	-2.93704	0.139344
ENSG00000043462	LCP2	lymphocyte cytosolic protein 2 [Source:HGNC Symbol;Acc:HGNC:6529]	0.616763	0.170969	1.15423	0.0269847	0.452734	0.381475
ENSG00000043514	TRIT1	tRNA isopentenyltransferase 1 [Source:HGNC Symbol;Acc:HGNC:20286]	-0.0954449	0.708015	-0.470371	0.101001	-0.309826	0.3233
ENSG00000043591	ADRB1	adrenoceptor beta 1 [Source:HGNC Symbol;Acc:HGNC:285]	-0.543009	0.0185869	-0.7644	0.00408011	-0.684862	0.0173613
ENSG00000044090	CUL7	cullin 7 [Source:HGNC Symbol;Acc:HGNC:21024]
ENSG00000044115	CTNNA1	catenin alpha 1 [Source:HGNC Symbol;Acc:HGNC:2509]	-0.30097	0.173506	0.0373998	0.854165	-0.604628	0.0451015
ENSG00000044446	PHKA2	phosphorylase kinase regulatory subunit alpha 2 [Source:HGNC Symbol;Acc:HGNC:8926]	-0.144691	0.444499	0.201463	0.298019	-0.000113567	0.9996
ENSG00000044459	CNTLN	centlein [Source:HGNC Symbol;Acc:HGNC:23432]	-0.316098	0.532975	-0.627579	0.237178	-0.529032	0.409359
ENSG00000044524	EPHA3	EPH receptor A3 [Source:HGNC Symbol;Acc:HGNC:3387]	-1.69437	0.216539	-3.11902	0.0439623	-2.27605	0.188856
ENSG00000044574	HSPA5	heat shock protein family A (Hsp70) member 5 [Source:HGNC Symbol;Acc:HGNC:5238]	0.00837189	0.964083	0.0934575	0.619045	-0.289024	0.241987
ENSG00000046604	DSG2	desmoglein 2 [Source:HGNC Symbol;Acc:HGNC:3049]	-0.743638	0.305907	-0.777055	0.286615	-0.72533	0.417034
ENSG00000046647	GEMIN8	gem nuclear organelle associated protein 8 [Source:HGNC Symbol;Acc:HGNC:26044]	0.131681	0.310595	0.275909	0.0594509	0.281508	0.107433
ENSG00000046651	OFD1	OFD1, centriole and centriolar satellite protein [Source:HGNC Symbol;Acc:HGNC:2567]	0.729429	0.043356	0.280648	0.364025	0.219428	0.557475
ENSG00000046653	GPM6B	glycoprotein M6B [Source:HGNC Symbol;Acc:HGNC:4461]	0.0649799	0.855111	-0.200529	0.577819	-0.26274	0.553796
ENSG00000046889	PREX2	phosphatidylinositol-3,4,5-trisphosphate dependent Rac exchange factor 2 [Source:HGNC Symbol;Acc:HGNC:22950]	-0.158405	0.754562	-0.644976	0.231021	-0.427205	0.506539
ENSG00000047056	WDR37	WD repeat domain 37 [Source:HGNC Symbol;Acc:HGNC:31406]	0.119446	0.624038	0.0177114	0.941452	-0.154361	0.613241
ENSG00000047188	YTHDC2	YTH domain containing 2 [Source:HGNC Symbol;Acc:HGNC:24721]
ENSG00000047230	CTPS2	CTP synthase 2 [Source:HGNC Symbol;Acc:HGNC:2520]	-0.114153	0.62032	-0.632731	0.0275563	-0.591317	0.0738266
ENSG00000047249	ATP6V1H	ATPase H+ transporting V1 subunit H [Source:HGNC Symbol;Acc:HGNC:18303]	0.614959	0.00483348	0.645742	0.00382835	0.0348625	0.846164
ENSG00000047315	POLR2B	RNA polymerase II subunit B [Source:HGNC Symbol;Acc:HGNC:9188]	0.102144	0.112529	0.0445866	0.448308	0.0210269	0.770115
ENSG00000047346	FAM214A	family with sequence similarity 214 member A [Source:HGNC Symbol;Acc:HGNC:25609]	0.152497	0.391848	0.532483	0.01811	0.185478	0.399367
ENSG00000047365	ARAP2	ArfGAP with RhoGAP domain, ankyrin repeat and PH domain 2 [Source:HGNC Symbol;Acc:HGNC:16924]	0.749735	0.0312897	1.44129	0.0017007	0.76047	0.0337324
ENSG00000047410	TPR	translocated promoter region, nuclear basket protein [Source:HGNC Symbol;Acc:HGNC:12017]	0.277394	0.00864899	0.0861334	0.279152	0.208151	0.0610143
ENSG00000047578	KIAA0556	KIAA0556 [Source:HGNC Symbol;Acc:HGNC:29068]	-0.0761616	0.695952	0.247036	0.23175	0.134124	0.565812
ENSG00000047579	DTNBP1	dystrobrevin binding protein 1 [Source:HGNC Symbol;Acc:HGNC:17328]	0.0331411	0.817994	0.00125729	0.993018	0.231668	0.225873
ENSG00000047597	XK	X-linked Kx blood group [Source:HGNC Symbol;Acc:HGNC:12811]	-0.975611	0.246002	-1.69045	0.067507	-1.56482	0.149953
ENSG00000047617	ANO2	anoctamin 2 [Source:HGNC Symbol;Acc:HGNC:1183]	-0.637824	0.251958	-1.26545	0.0456158	-1.17369	0.111012
ENSG00000047621	C12orf4	chromosome 12 open reading frame 4 [Source:HGNC Symbol;Acc:HGNC:1184]	0.0149794	0.93754	-0.371528	0.0891008	-0.165547	0.488502
ENSG00000047634	SCML1	sex comb on midleg-like 1 (Drosophila) [Source:HGNC Symbol;Acc:HGNC:10580]	0.0951089	0.689074	0.00506259	0.982887	-0.0433371	0.882921
ENSG00000047644	WWC3	WWC family member 3 [Source:HGNC Symbol;Acc:HGNC:29237]	0.220654	0.384713	0.634406	0.0358013	0.405469	0.21509
ENSG00000047648	ARHGAP6	Rho GTPase activating protein 6 [Source:HGNC Symbol;Acc:HGNC:676]	-0.401089	0.281292	-0.369796	0.316988	-1.54357	0.0107816
ENSG00000047849	MAP4	microtubule associated protein 4 [Source:HGNC Symbol;Acc:HGNC:6862]	-0.229254	0.0311137	-0.0340802	0.691588	0.0627546	0.557085
ENSG00000047932	GOPC	golgi associated PDZ and coiled-coil motif containing [Source:HGNC Symbol;Acc:HGNC:17643]	0.477353	0.000124214	0.13479	0.0486105	0.092899	0.223255
ENSG00000048028	USP28	ubiquitin specific peptidase 28 [Source:HGNC Symbol;Acc:HGNC:12625]	0.0549013	0.751661	0.471454	0.0293646	-0.0226199	0.9168
ENSG00000048052	HDAC9	histone deacetylase 9 [Source:HGNC Symbol;Acc:HGNC:14065]	-0.212598	0.346795	-0.0884408	0.685938	1.24362	0.00310729
ENSG00000048140	TSPAN17	tetraspanin 17 [Source:HGNC Symbol;Acc:HGNC:13594]	0.268058	0.0580694	0.136551	0.278788	0.0558681	0.710859
ENSG00000048162	NOP16	NOP16 nucleolar protein [Source:HGNC Symbol;Acc:HGNC:26934]	-1.35587	0.382886	1.37483	0.376704	2.13897	0.279039
ENSG00000048342	CC2D2A	coiled-coil and C2 domain containing 2A [Source:HGNC Symbol;Acc:HGNC:29253]	-0.59502	0.492458	-1.63311	0.0916998	-0.976436	0.374687
ENSG00000048392	RRM2B	ribonucleotide reductase regulatory TP53 inducible subunit M2B [Source:HGNC Symbol;Acc:HGNC:17296]	-0.248588	0.306652	-0.320449	0.199904	-0.447481	0.157044
ENSG00000048405	ZNF800	zinc finger protein 800 [Source:HGNC Symbol;Acc:HGNC:27267]	0.15525	0.42622	0.579927	0.0188938	0.412966	0.115513
ENSG00000048462	TNFRSF17	TNF receptor superfamily member 17 [Source:HGNC Symbol;Acc:HGNC:11913]	0.126847	0.627465	0.317563	0.247864	-0.0213289	0.946902
ENSG00000048471	SNX29	sorting nexin 29 [Source:HGNC Symbol;Acc:HGNC:30542]	0.148154	0.578393	-0.211559	0.433771	-0.884494	0.0308172
ENSG00000048540	LMO3	LIM domain only 3 [Source:HGNC Symbol;Acc:HGNC:6643]	0.121144	0.567757	-0.130602	0.538856	-0.318116	0.190428
ENSG00000048544	MRPS10	mitochondrial ribosomal protein S10 [Source:HGNC Symbol;Acc:HGNC:14502]	0.00182745	0.988758	0.0808945	0.539669	0.173825	0.302636
ENSG00000048649	RSF1	remodeling and spacing factor 1 [Source:HGNC Symbol;Acc:HGNC:18118]	0.300132	0.0386238	0.0918713	0.450134	0.04142	0.780476
ENSG00000048707	VPS13D	vacuolar protein sorting 13 homolog D [Source:HGNC Symbol;Acc:HGNC:23595]	0.118066	0.499574	0.135058	0.442679	0.0627074	0.770918
ENSG00000048740	CELF2	CUGBP, Elav-like family member 2 [Source:HGNC Symbol;Acc:HGNC:2550]	-0.194436	0.429981	-0.066639	0.781609	-0.418536	0.195388
ENSG00000048828	FAM120A	family with sequence similarity 120A [Source:HGNC Symbol;Acc:HGNC:13247]	-0.155887	0.248033	0.0640875	0.617792	-0.219919	0.198717
ENSG00000048991	R3HDM1	R3H domain containing 1 [Source:HGNC Symbol;Acc:HGNC:9757]	0.0607733	0.509671	-0.121406	0.211041	-0.0733812	0.521562
ENSG00000049089	COL9A2	collagen type IX alpha 2 chain [Source:HGNC Symbol;Acc:HGNC:2218]	-0.0880471	0.616062	-0.0220843	0.898858	0.0120515	0.955819
ENSG00000049130	KITLG	KIT ligand [Source:HGNC Symbol;Acc:HGNC:6343]	-0.392617	0.653587	-1.12725	0.224138	-1.29162	0.25708
ENSG00000049167	ERCC8	ERCC excision repair 8, CSA ubiquitin ligase complex subunit [Source:HGNC Symbol;Acc:HGNC:3439]	-0.253498	0.25898	-0.281137	0.216049	-0.0753726	0.777208
ENSG00000049192	ADAMTS6	ADAM metallopeptidase with thrombospondin type 1 motif 6 [Source:HGNC Symbol;Acc:HGNC:222]	0.838048	0.0153718	0.682489	0.0341768	0.219197	0.509992
ENSG00000049239	H6PD	hexose-6-phosphate dehydrogenase/glucose 1-dehydrogenase [Source:HGNC Symbol;Acc:HGNC:4795]	-0.202052	0.38198	0.179372	0.434479	0.262109	0.320679
ENSG00000049245	VAMP3	vesicle associated membrane protein 3 [Source:HGNC Symbol;Acc:HGNC:12644]	-0.168152	0.191447	-0.0386976	0.746338	-0.268872	0.106631
ENSG00000049246	PER3	period circadian clock 3 [Source:HGNC Symbol;Acc:HGNC:8847]	-0.0764321	0.638304	-0.548574	0.0120479	-0.392578	0.0841262
ENSG00000049249	TNFRSF9	TNF receptor superfamily member 9 [Source:HGNC Symbol;Acc:HGNC:11924]	0.695573	0.194601	1.97656	0.00602047	2.90258	0.0028071
ENSG00000049283	EPN3	epsin 3 [Source:HGNC Symbol;Acc:HGNC:18235]
ENSG00000049323	LTBP1	latent transforming growth factor beta binding protein 1 [Source:HGNC Symbol;Acc:HGNC:6714]	-1.27486	0.256351	-2.26036	0.067816	-1.42277	0.3063
ENSG00000049449	RCN1	reticulocalbin 1 [Source:HGNC Symbol;Acc:HGNC:9934]	-0.412397	0.471454	-0.553606	0.342132	0.121758	0.862105
ENSG00000049540	ELN	elastin [Source:HGNC Symbol;Acc:HGNC:3327]	-0.0135341	0.941028	0.148932	0.428575	0.326222	0.188003
ENSG00000049541	RFC2	replication factor C subunit 2 [Source:HGNC Symbol;Acc:HGNC:9970]	-0.280231	0.420027	-0.735805	0.0634489	-0.279786	0.515452
ENSG00000049618	ARID1B	AT-rich interaction domain 1B [Source:HGNC Symbol;Acc:HGNC:18040]	0.0576359	0.514552	0.0133204	0.878108	0.0515354	0.610703
ENSG00000049656	CLPTM1L	CLPTM1 like [Source:HGNC Symbol;Acc:HGNC:24308]
ENSG00000049759	NEDD4L	neural precursor cell expressed, developmentally down-regulated 4-like, E3 ubiquitin protein ligase [Source:HGNC Symbol;Acc:HGNC:7728]	-0.0168999	0.966044	-0.565801	0.187901	0.0773525	0.876229
ENSG00000049768	FOXP3	forkhead box P3 [Source:HGNC Symbol;Acc:HGNC:6106]	-0.142513	0.712348	0.97353	0.0384707	0.860602	0.111126
ENSG00000049769	PPP1R3F	protein phosphatase 1 regulatory subunit 3F [Source:HGNC Symbol;Acc:HGNC:14944]	-0.013951	0.863838	0.403884	0.00205086	0.156929	0.158424
ENSG00000049860	HEXB	hexosaminidase subunit beta [Source:HGNC Symbol;Acc:HGNC:4879]	-0.0422469	0.862818	0.168433	0.499163	-1.1953	0.00637884
ENSG00000049883	PTCD2	pentatricopeptide repeat domain 2 [Source:HGNC Symbol;Acc:HGNC:25734]	-0.122475	0.217015	-0.339903	0.00868052	-0.128825	0.29006
ENSG00000050030	KIAA2022	KIAA2022 [Source:HGNC Symbol;Acc:HGNC:29433]	0.148647	0.390527	-0.342003	0.0773361	-0.185732	0.391269
ENSG00000050130	JKAMP	JNK1/MAPK8-associated membrane protein [Source:HGNC Symbol;Acc:HGNC:20184]	-0.0644654	0.643516	-0.0879261	0.531198	-0.309702	0.107588
ENSG00000050165	DKK3	dickkopf WNT signaling pathway inhibitor 3 [Source:HGNC Symbol;Acc:HGNC:2893]	-0.028927	0.884739	0.0719818	0.7196	0.215483	0.403367
ENSG00000050327	ARHGEF5	Rho guanine nucleotide exchange factor 5 [Source:HGNC Symbol;Acc:HGNC:13209]	-0.446513	0.317099	-0.572444	0.211381	0.208725	0.693705
ENSG00000050344	NFE2L3	nuclear factor, erythroid 2 like 3 [Source:HGNC Symbol;Acc:HGNC:7783]	1.17083	0.0104486	1.59062	0.00248558	0.313377	0.462271
ENSG00000050393	MCUR1	mitochondrial calcium uniporter regulator 1 [Source:HGNC Symbol;Acc:HGNC:21097]	-0.203855	0.472422	-0.404748	0.178843	-0.442459	0.220904
ENSG00000050405	LIMA1	LIM domain and actin binding 1 [Source:HGNC Symbol;Acc:HGNC:24636]	-0.0634309	0.887109	-0.917654	0.0758687	-0.432899	0.449517
ENSG00000050426	LETMD1	LETM1 domain containing 1 [Source:HGNC Symbol;Acc:HGNC:24241]	0.420146	0.00457822	0.218864	0.0618569	0.227627	0.104561
ENSG00000050438	SLC4A8	solute carrier family 4 member 8 [Source:HGNC Symbol;Acc:HGNC:11034]	-0.406662	0.246296	0.102684	0.756671	-0.756192	0.0964741
ENSG00000050555	LAMC3	laminin subunit gamma 3 [Source:HGNC Symbol;Acc:HGNC:6494]	-0.549548	0.351761	-1.33666	0.0494499	-1.00643	0.186024
ENSG00000050628	PTGER3	prostaglandin E receptor 3 [Source:HGNC Symbol;Acc:HGNC:9595]	-0.10764	0.732529	-0.583113	0.100451	0.0903341	0.79783
ENSG00000050730	TNIP3	TNFAIP3 interacting protein 3 [Source:HGNC Symbol;Acc:HGNC:19315]	0.977533	0.0796703	1.82811	0.00761679	7.6408	1.19e-05
ENSG00000050748	MAPK9	mitogen-activated protein kinase 9 [Source:HGNC Symbol;Acc:HGNC:6886]	-0.165323	0.374488	-0.437976	0.0440104	-0.27833	0.240516
ENSG00000050767	COL23A1	collagen type XXIII alpha 1 chain [Source:HGNC Symbol;Acc:HGNC:22990]	-0.305715	0.529102	0.190244	0.692183	-3.13535	0.00148776
ENSG00000050820	BCAR1	BCAR1, Cas family scaffolding protein [Source:HGNC Symbol;Acc:HGNC:971]	-1.65782	0.224058	-3.51405	0.028307	-1.34202	0.414505
ENSG00000051009	FAM160A2	family with sequence similarity 160 member A2 [Source:HGNC Symbol;Acc:HGNC:25378]	0.37125	0.0668965	0.326518	0.097044	0.234171	0.302157
ENSG00000051108	HERPUD1	homocysteine inducible ER protein with ubiquitin like domain 1 [Source:HGNC Symbol;Acc:HGNC:13744]	0.00710077	0.976391	0.375811	0.153664	-0.0465381	0.875802
ENSG00000051128	HOMER3	homer scaffolding protein 3 [Source:HGNC Symbol;Acc:HGNC:17514]	-0.544464	0.152005	-1.23731	0.0097579	-2.6121	0.000755251
ENSG00000051180	RAD51	RAD51 recombinase [Source:HGNC Symbol;Acc:HGNC:9817]	0.251632	0.406025	0.0238121	0.935371	-0.13392	0.717467
ENSG00000051341	POLQ	DNA polymerase theta [Source:HGNC Symbol;Acc:HGNC:9186]	-0.613987	0.454307	-1.36163	0.126466	-1.21546	0.252673
ENSG00000051382	PIK3CB	phosphatidylinositol-4,5-bisphosphate 3-kinase catalytic subunit beta [Source:HGNC Symbol;Acc:HGNC:8976]	-0.119158	0.390808	-0.210488	0.153505	-0.291454	0.114124
ENSG00000051523	CYBA	cytochrome b-245 alpha chain [Source:HGNC Symbol;Acc:HGNC:2577]	-0.638769	0.112798	0.367745	0.326304	0.143869	0.747876
ENSG00000051596	THOC3	THO complex 3 [Source:HGNC Symbol;Acc:HGNC:19072]
ENSG00000051620	HEBP2	heme binding protein 2 [Source:HGNC Symbol;Acc:HGNC:15716]	-0.226971	0.158046	-0.339808	0.0523109	-0.201996	0.2792
ENSG00000051825	MPHOSPH9	M-phase phosphoprotein 9 [Source:HGNC Symbol;Acc:HGNC:7215]	0.0290897	0.798205	-0.277131	0.0437084	-0.123744	0.393086
ENSG00000052126	PLEKHA5	pleckstrin homology domain containing A5 [Source:HGNC Symbol;Acc:HGNC:30036]	-0.331144	0.433609	-0.621825	0.166208	-0.183191	0.723769
ENSG00000052344	PRSS8	protease, serine 8 [Source:HGNC Symbol;Acc:HGNC:9491]	-0.201313	0.26016	-0.212541	0.2373	0.0130366	0.950441
ENSG00000052723	SIKE1	suppressor of IKBKE 1 [Source:HGNC Symbol;Acc:HGNC:26119]
ENSG00000052749	RRP12	ribosomal RNA processing 12 homolog [Source:HGNC Symbol;Acc:HGNC:29100]	-0.08119	0.730346	-0.160638	0.5017	0.160192	0.571731
ENSG00000052795	FNIP2	folliculin interacting protein 2 [Source:HGNC Symbol;Acc:HGNC:29280]	0.844666	0.0419286	0.770715	0.0569388	0.512737	0.255468
ENSG00000052802	MSMO1	methylsterol monooxygenase 1 [Source:HGNC Symbol;Acc:HGNC:10545]	0.21319	0.327629	-0.27012	0.2257	0.004234	0.986924
ENSG00000052841	TTC17	tetratricopeptide repeat domain 17 [Source:HGNC Symbol;Acc:HGNC:25596]	0.467457	0.00300998	0.0561917	0.585154	-0.0635222	0.620549
ENSG00000052850	ALX4	ALX homeobox 4 [Source:HGNC Symbol;Acc:HGNC:450]	-1.31052	0.350577	-2.55325	0.0961204	-1.74556	0.322166
ENSG00000053108	FSTL4	follistatin like 4 [Source:HGNC Symbol;Acc:HGNC:21389]	-0.31201	0.457321	-0.540738	0.217842	-0.4023	0.444937
ENSG00000053254	FOXN3	forkhead box N3 [Source:HGNC Symbol;Acc:HGNC:1928]	0.0499659	0.800828	-0.0355446	0.857377	-0.616267	0.0399921
ENSG00000053328	METTL24	methyltransferase like 24 [Source:HGNC Symbol;Acc:HGNC:21566]	-0.0316299	0.777493	-0.165166	0.173629	-0.118218	0.4069
ENSG00000053371	AKR7A2	aldo-keto reductase family 7 member A2 [Source:HGNC Symbol;Acc:HGNC:389]	-0.136416	0.517384	-0.480117	0.05186	-0.530652	0.0713493
ENSG00000053372	MRTO4	MRT4 homolog, ribosome maturation factor [Source:HGNC Symbol;Acc:HGNC:18477]	-0.299832	0.381116	-0.323839	0.346764	0.176878	0.670749
ENSG00000053438	NNAT	neuronatin [Source:HGNC Symbol;Acc:HGNC:7860]	-0.0146932	0.941717	-0.166972	0.41965	-0.137278	0.589947
ENSG00000053501	USE1	unconventional SNARE in the ER 1 [Source:HGNC Symbol;Acc:HGNC:30882]	-0.0771017	0.467199	0.0483958	0.643459	0.164743	0.23209
ENSG00000053524	MCF2L2	MCF.2 cell line derived transforming sequence-like 2 [Source:HGNC Symbol;Acc:HGNC:30319]	0.26003	0.812816	1.14982	0.315854	1.02943	0.460654
ENSG00000053702	NRIP2	nuclear receptor interacting protein 2 [Source:HGNC Symbol;Acc:HGNC:23078]	0.0357107	0.90351	0.227099	0.452003	0.301757	0.423929
ENSG00000053747	LAMA3	laminin subunit alpha 3 [Source:HGNC Symbol;Acc:HGNC:6483]	1.22495	0.282167	2.09292	0.0901005	0.231167	0.864635
ENSG00000053770	AP5M1	adaptor related protein complex 5 mu 1 subunit [Source:HGNC Symbol;Acc:HGNC:20192]	0.0849329	0.631354	0.19955	0.279996	-0.0388906	0.853315
ENSG00000053900	ANAPC4	anaphase promoting complex subunit 4 [Source:HGNC Symbol;Acc:HGNC:19990]	0.208135	0.313195	0.250533	0.233401	0.0446456	0.856551
ENSG00000053918	KCNQ1	potassium voltage-gated channel subfamily Q member 1 [Source:HGNC Symbol;Acc:HGNC:6294]	-0.331	0.220538	-0.351175	0.197071	-1.80778	0.000997077
ENSG00000054116	TRAPPC3	trafficking protein particle complex 3 [Source:HGNC Symbol;Acc:HGNC:19942]	0.0449046	0.615046	0.0753846	0.407733	-0.0057475	0.958195
ENSG00000054118	THRAP3	thyroid hormone receptor associated protein 3 [Source:HGNC Symbol;Acc:HGNC:22964]	0.187069	0.0180464	0.329042	0.00129416	0.218045	0.0235955
ENSG00000054148	PHPT1	phosphohistidine phosphatase 1 [Source:HGNC Symbol;Acc:HGNC:30033]	-0.716561	0.147606	-0.783447	0.119119	-0.477163	0.410416
ENSG00000054179	ENTPD2	ectonucleoside triphosphate diphosphohydrolase 2 [Source:HGNC Symbol;Acc:HGNC:3364]	-0.197269	0.651923	-0.656826	0.165215	0.0473873	0.93029
ENSG00000054219	LY75	lymphocyte antigen 75 [Source:HGNC Symbol;Acc:HGNC:6729]	0.0540238	0.879469	0.610899	0.123786	0.825021	0.0871608
ENSG00000054267	ARID4B	AT-rich interaction domain 4B [Source:HGNC Symbol;Acc:HGNC:15550]	0.30326	0.0387475	0.525108	0.0038333	0.482264	0.0151308
ENSG00000054277	OPN3	opsin 3 [Source:HGNC Symbol;Acc:HGNC:14007]	-1.19826	0.0704517	0.320576	0.578221	-0.0682001	0.923473
ENSG00000054282	SDCCAG8	serologically defined colon cancer antigen 8 [Source:HGNC Symbol;Acc:HGNC:10671]	-0.208772	0.11737	-0.286681	0.0459229	-0.245784	0.135922
ENSG00000054356	PTPRN	protein tyrosine phosphatase, receptor type N [Source:HGNC Symbol;Acc:HGNC:9676]	-0.0065363	0.961811	0.250088	0.104741	0.00787606	0.963164
ENSG00000054392	HHAT	hedgehog acyltransferase [Source:HGNC Symbol;Acc:HGNC:18270]	-0.375578	0.142723	-0.162224	0.493837	-0.183322	0.533154
ENSG00000054523	KIF1B	kinesin family member 1B [Source:HGNC Symbol;Acc:HGNC:16636]	-0.0892153	0.629474	-0.0256545	0.888608	-0.440073	0.0919063
ENSG00000054598	FOXC1	forkhead box C1 [Source:HGNC Symbol;Acc:HGNC:3800]	-1.14668	0.385834	-1.18048	0.372902	-2.131	0.214177
ENSG00000054611	TBC1D22A	TBC1 domain family member 22A [Source:HGNC Symbol;Acc:HGNC:1309]	-0.237643	0.0964361	-0.1403	0.289113	-0.257211	0.139363
ENSG00000054654	SYNE2	spectrin repeat containing nuclear envelope protein 2 [Source:HGNC Symbol;Acc:HGNC:17084]	1.29951	0.0114367	1.30576	0.0112017	1.34974	0.0233669
ENSG00000054690	PLEKHH1	pleckstrin homology, MyTH4 and FERM domain containing H1 [Source:HGNC Symbol;Acc:HGNC:17733]	0.81228	0.479494	0.342013	0.761702	0.342642	0.807386
ENSG00000054793	ATP9A	ATPase phospholipid transporting 9A (putative) [Source:HGNC Symbol;Acc:HGNC:13540]	-0.88609	0.207475	-0.887645	0.206782	-1.07584	0.217751
ENSG00000054938	CHRDL2	chordin like 2 [Source:HGNC Symbol;Acc:HGNC:24168]	-0.195282	0.320383	-0.229911	0.249424	-0.281128	0.257407
ENSG00000054965	FAM168A	family with sequence similarity 168 member A [Source:HGNC Symbol;Acc:HGNC:28999]	-0.204969	0.213626	-0.175287	0.27916	-0.584728	0.0186154
ENSG00000054967	RELT	RELT tumor necrosis factor receptor [Source:HGNC Symbol;Acc:HGNC:13764]	-0.48229	0.0499177	-0.0328635	0.872994	-0.570406	0.0593351
ENSG00000054983	GALC	galactosylceramidase [Source:HGNC Symbol;Acc:HGNC:4115]	-0.103773	0.791059	0.130455	0.739545	-0.453254	0.371053
ENSG00000055044	NOP58	NOP58 ribonucleoprotein [Source:HGNC Symbol;Acc:HGNC:29926]	0.2525	0.226731	0.0657499	0.737825	0.318593	0.212719
ENSG00000055070	SZRD1	SUZ RNA binding domain containing 1 [Source:HGNC Symbol;Acc:HGNC:30232]	-0.127813	0.33182	0.328046	0.0351473	0.165069	0.297138
ENSG00000055118	KCNH2	potassium voltage-gated channel subfamily H member 2 [Source:HGNC Symbol;Acc:HGNC:6251]	-0.923799	0.0402994	-1.16931	0.0164196	-0.498143	0.299383
ENSG00000055130	CUL1	cullin 1 [Source:HGNC Symbol;Acc:HGNC:2551]	0.233791	0.0228149	0.378328	0.00266013	0.153737	0.155347
ENSG00000055147	FAM114A2	family with sequence similarity 114 member A2 [Source:HGNC Symbol;Acc:HGNC:1333]
ENSG00000055163	CYFIP2	cytoplasmic FMR1 interacting protein 2 [Source:HGNC Symbol;Acc:HGNC:13760]	0.0479808	0.649039	0.0376353	0.720169	0.265079	0.0784244
ENSG00000055208	TAB2	TGF-beta activated kinase 1/MAP3K7 binding protein 2 [Source:HGNC Symbol;Acc:HGNC:17075]	0.207765	0.184225	0.269716	0.099395	0.575486	0.0157555
ENSG00000055211	GINM1	glycoprotein integral membrane 1 [Source:HGNC Symbol;Acc:HGNC:21074]	0.0589762	0.656408	-0.106404	0.430989	-0.141595	0.400936
ENSG00000055332	EIF2AK2	eukaryotic translation initiation factor 2 alpha kinase 2 [Source:HGNC Symbol;Acc:HGNC:9437]	1.96211	0.00284088	2.92093	0.000356351	2.33772	0.00360643
ENSG00000055483	USP36	ubiquitin specific peptidase 36 [Source:HGNC Symbol;Acc:HGNC:20062]	0.245016	0.108182	0.384318	0.0253157	0.308572	0.104728
ENSG00000055609	KMT2C	lysine methyltransferase 2C [Source:HGNC Symbol;Acc:HGNC:13726]	0.213381	0.296766	0.255058	0.221014	-0.00346846	0.988607
ENSG00000055732	MCOLN3	mucolipin 3 [Source:HGNC Symbol;Acc:HGNC:13358]	0.0203943	0.977592	-0.697168	0.35552	-0.548698	0.498031
ENSG00000055813	CCDC85A	coiled-coil domain containing 85A [Source:HGNC Symbol;Acc:HGNC:29400]	-0.162735	0.428387	-0.430103	0.0659654	-0.314358	0.23731
ENSG00000055917	PUM2	pumilio RNA binding family member 2 [Source:HGNC Symbol;Acc:HGNC:14958]	0.331525	0.0386978	0.477032	0.00902766	0.369965	0.0430054
ENSG00000055950	MRPL43	mitochondrial ribosomal protein L43 [Source:HGNC Symbol;Acc:HGNC:14517]	-0.0714187	0.520331	-0.158724	0.180049	0.0065323	0.960232
ENSG00000055955	ITIH4	inter-alpha-trypsin inhibitor heavy chain family member 4 [Source:HGNC Symbol;Acc:HGNC:6169]	0.521011	0.233696	1.21125	0.0217154	0.489554	0.352986
ENSG00000055957	ITIH1	inter-alpha-trypsin inhibitor heavy chain 1 [Source:HGNC Symbol;Acc:HGNC:6166]	-0.336652	0.404199	-0.138472	0.724789	-0.760988	0.156194
ENSG00000056050	C4orf27	histone PARylation factor 1 [Source:HGNC Symbol;Acc:HGNC:26051]	-0.044516	0.830961	-0.545005	0.0341989	-0.208405	0.43655
ENSG00000056097	ZFR	zinc finger RNA binding protein [Source:HGNC Symbol;Acc:HGNC:17277]	-0.070489	0.736076	-0.142083	0.50333	0.0361789	0.889312
ENSG00000056277	ZNF280C	zinc finger protein 280C [Source:HGNC Symbol;Acc:HGNC:25955]	0.000497429	0.997885	0.0969542	0.609608	0.136911	0.56533
ENSG00000056291	NPFFR2	neuropeptide FF receptor 2 [Source:HGNC Symbol;Acc:HGNC:4525]	-0.0901845	0.495273	-0.335696	0.0354934	-0.0331014	0.838324
ENSG00000056487	PHF21B	PHD finger protein 21B [Source:HGNC Symbol;Acc:HGNC:25161]	-1.97728	0.195819	-3.12253	0.0612454	-1.80746	0.328125
ENSG00000056558	TRAF1	TNF receptor associated factor 1 [Source:HGNC Symbol;Acc:HGNC:12031]	0.674834	0.207928	0.973795	0.0879162	2.12019	0.0115899
ENSG00000056586	RC3H2	ring finger and CCCH-type domains 2 [Source:HGNC Symbol;Acc:HGNC:21461]	0.2165	0.00358485	0.242808	0.00203356	0.227066	0.007292
ENSG00000056736	IL17RB	interleukin 17 receptor B [Source:HGNC Symbol;Acc:HGNC:18015]
ENSG00000056972	TRAF3IP2	TRAF3 interacting protein 2 [Source:HGNC Symbol;Acc:HGNC:1343]	0.545481	0.0123027	0.113019	0.491596	1.34797	0.000386766
ENSG00000056998	GYG2	glycogenin 2 [Source:HGNC Symbol;Acc:HGNC:4700]	-1.09757	0.445424	-2.49084	0.113328	-1.53725	0.395581
ENSG00000057019	DCBLD2	discoidin, CUB and LCCL domain containing 2 [Source:HGNC Symbol;Acc:HGNC:24627]	-0.678085	0.287275	-1.4147	0.0507525	-0.970389	0.23001
ENSG00000057252	SOAT1	sterol O-acyltransferase 1 [Source:HGNC Symbol;Acc:HGNC:11177]	0.129091	0.44995	0.384565	0.0527936	0.0255229	0.901006
ENSG00000057294	PKP2	plakophilin 2 [Source:HGNC Symbol;Acc:HGNC:9024]	-1.64116	0.186124	-2.76539	0.0455809	-2.40307	0.124784
ENSG00000057468	MSH4	mutS homolog 4 [Source:HGNC Symbol;Acc:HGNC:7327]	0.31026	0.329218	0.409635	0.210534	0.0781151	0.838104
ENSG00000057593	F7	coagulation factor VII [Source:HGNC Symbol;Acc:HGNC:3544]	-0.265065	0.195834	-0.20204	0.309789	0.0790812	0.739785
ENSG00000057608	GDI2	GDP dissociation inhibitor 2 [Source:HGNC Symbol;Acc:HGNC:4227]	0.0517757	0.726724	0.301022	0.0772576	0.0847034	0.642772
ENSG00000057657	PRDM1	PR/SET domain 1 [Source:HGNC Symbol;Acc:HGNC:9346]	0.350579	0.423043	0.954647	0.0577953	0.662889	0.214801
ENSG00000057663	ATG5	autophagy related 5 [Source:HGNC Symbol;Acc:HGNC:589]	-0.140899	0.462796	-0.124379	0.514705	-0.032422	0.890055
ENSG00000057704	TMCC3	transmembrane and coiled-coil domain family 3 [Source:HGNC Symbol;Acc:HGNC:29199]	0.669765	0.0756097	0.91212	0.0265833	0.207472	0.614874
ENSG00000057757	PITHD1	PITH domain containing 1 [Source:HGNC Symbol;Acc:HGNC:25022]	0.203665	0.212166	-0.0304553	0.841541	-0.058472	0.759339
ENSG00000057935	MTA3	metastasis associated 1 family member 3 [Source:HGNC Symbol;Acc:HGNC:23784]	-0.353743	0.190884	-0.286386	0.277742	-0.158521	0.616257
ENSG00000058056	USP13	ubiquitin specific peptidase 13 (isopeptidase T-3) [Source:HGNC Symbol;Acc:HGNC:12611]	-0.411839	0.197668	-0.716296	0.045338	-0.224268	0.550031
ENSG00000058063	ATP11B	ATPase phospholipid transporting 11B (putative) [Source:HGNC Symbol;Acc:HGNC:13553]	0.166751	0.119388	0.234198	0.0435131	0.154857	0.226586
ENSG00000058085	LAMC2	laminin subunit gamma 2 [Source:HGNC Symbol;Acc:HGNC:6493]	0.112656	0.659137	-0.147279	0.566504	0.418432	0.217578
ENSG00000058091	CDK14	cyclin dependent kinase 14 [Source:HGNC Symbol;Acc:HGNC:8883]	0.0762886	0.712225	-0.0428156	0.835321	0.080664	0.75507
ENSG00000058262	SEC61A1	Sec61 translocon alpha 1 subunit [Source:HGNC Symbol;Acc:HGNC:18276]	0.207853	0.0676214	0.0448396	0.64806	0.099389	0.425776
ENSG00000058272	PPP1R12A	protein phosphatase 1 regulatory subunit 12A [Source:HGNC Symbol;Acc:HGNC:7618]	0.081521	0.312437	0.144403	0.0986246	0.201551	0.0721113
ENSG00000058335	RASGRF1	Ras protein specific guanine nucleotide releasing factor 1 [Source:HGNC Symbol;Acc:HGNC:9875]	-0.259721	0.378304	-0.237316	0.418246	-0.188532	0.59599
ENSG00000058404	CAMK2B	calcium/calmodulin dependent protein kinase II beta [Source:HGNC Symbol;Acc:HGNC:1461]	-0.385196	0.615503	-1.24624	0.13756	-0.711784	0.463488
ENSG00000058453	CROCC	ciliary rootlet coiled-coil, rootletin [Source:HGNC Symbol;Acc:HGNC:21299]	-0.141939	0.490261	0.115381	0.572213	0.0388185	0.877525
ENSG00000058600	POLR3E	RNA polymerase III subunit E [Source:HGNC Symbol;Acc:HGNC:30347]	0.310403	0.00558682	0.117464	0.16174	0.232762	0.0446368
ENSG00000058668	ATP2B4	ATPase plasma membrane Ca2+ transporting 4 [Source:HGNC Symbol;Acc:HGNC:817]	-0.464779	0.087086	1.29225	0.00128316	1.20298	0.00533453
ENSG00000058673	ZC3H11A	zinc finger CCCH-type containing 11A [Source:HGNC Symbol;Acc:HGNC:29093]	0.146808	0.0507053	0.161273	0.0366982	0.189764	0.0449733
ENSG00000058729	RIOK2	RIO kinase 2 [Source:HGNC Symbol;Acc:HGNC:18999]	0.0267472	0.91661	-0.267248	0.317133	-0.135638	0.67223
ENSG00000058799	YIPF1	Yip1 domain family member 1 [Source:HGNC Symbol;Acc:HGNC:25231]	-0.160332	0.207116	0.11673	0.34299	-0.195232	0.208724
ENSG00000058804	NDC1	NDC1 transmembrane nucleoporin [Source:HGNC Symbol;Acc:HGNC:25525]	-0.306928	0.409622	-0.704765	0.0880673	-0.389044	0.403656
ENSG00000058866	DGKG	diacylglycerol kinase gamma [Source:HGNC Symbol;Acc:HGNC:2853]	-0.546956	0.0713452	-0.147788	0.576095	-0.5806	0.102608
ENSG00000059122	FLYWCH1	FLYWCH-type zinc finger 1 [Source:HGNC Symbol;Acc:HGNC:25404]	-0.00467887	0.983063	-0.118767	0.594656	-0.166221	0.552864
ENSG00000059145	UNKL	unkempt family like zinc finger [Source:HGNC Symbol;Acc:HGNC:14184]	0.164356	0.448721	0.141101	0.512695	0.0737768	0.780574
ENSG00000059377	TBXAS1	thromboxane A synthase 1 [Source:HGNC Symbol;Acc:HGNC:11609]	-1.44686	0.027565	-0.922296	0.114661	-2.36226	0.00925135
ENSG00000059378	PARP12	poly(ADP-ribose) polymerase family member 12 [Source:HGNC Symbol;Acc:HGNC:21919]	1.74918	0.0103699	2.67286	0.00135768	1.78217	0.0220835
ENSG00000059573	ALDH18A1	aldehyde dehydrogenase 18 family member A1 [Source:HGNC Symbol;Acc:HGNC:9722]	-0.316772	0.35257	-0.102383	0.755752	0.337683	0.42265
ENSG00000059588	TARBP1	TAR (HIV-1) RNA binding protein 1 [Source:HGNC Symbol;Acc:HGNC:11568]	0.191751	0.466278	0.231222	0.384533	0.0992339	0.758401
ENSG00000059691	GATB	glutamyl-tRNA amidotransferase subunit B [Source:HGNC Symbol;Acc:HGNC:8849]	-0.0641788	0.695965	-0.327494	0.0812906	-0.158498	0.449192
ENSG00000059728	MXD1	MAX dimerization protein 1 [Source:HGNC Symbol;Acc:HGNC:6761]	0.416762	0.226055	0.947524	0.022034	0.580718	0.183185
ENSG00000059758	CDK17	cyclin dependent kinase 17 [Source:HGNC Symbol;Acc:HGNC:8750]	0.45743	0.0068169	0.719183	0.00071556	0.354115	0.0437581
ENSG00000059769	DNAJC25	DnaJ heat shock protein family (Hsp40) member C25 [Source:HGNC Symbol;Acc:HGNC:34187]	0.232617	0.281678	-0.311441	0.164415	0.00574643	0.981928
ENSG00000059804	SLC2A3	solute carrier family 2 member 3 [Source:HGNC Symbol;Acc:HGNC:11007]	0.171753	0.599447	0.681563	0.0701619	1.15893	0.0241618
ENSG00000059915	PSD	pleckstrin and Sec7 domain containing [Source:HGNC Symbol;Acc:HGNC:9507]	-0.0807841	0.625482	0.0267791	0.870252	0.567298	0.0276415
ENSG00000060069	CTDP1	CTD phosphatase subunit 1 [Source:HGNC Symbol;Acc:HGNC:2498]	0.0683244	0.679571	0.318754	0.0894051	0.310748	0.16448
ENSG00000060138	YBX3	Y-box binding protein 3 [Source:HGNC Symbol;Acc:HGNC:2428]	-0.109144	0.806985	-0.7669	0.12294	-0.126282	0.820901
ENSG00000060140	STYK1	serine/threonine/tyrosine kinase 1 [Source:HGNC Symbol;Acc:HGNC:18889]
ENSG00000060237	WNK1	WNK lysine deficient protein kinase 1 [Source:HGNC Symbol;Acc:HGNC:14540]	0.117799	0.148834	-0.0415886	0.580125	-0.0989774	0.309159
ENSG00000060339	CCAR1	cell division cycle and apoptosis regulator 1 [Source:HGNC Symbol;Acc:HGNC:24236]
ENSG00000060491	OGFR	opioid growth factor receptor [Source:HGNC Symbol;Acc:HGNC:15768]	0.4984	0.0673393	1.33865	0.000975222	0.710284	0.0439075
ENSG00000060558	GNA15	G protein subunit alpha 15 [Source:HGNC Symbol;Acc:HGNC:4383]	-1.43907	0.0325648	-0.250042	0.647743	0.0939448	0.889763
ENSG00000060642	PIGV	phosphatidylinositol glycan anchor biosynthesis class V [Source:HGNC Symbol;Acc:HGNC:26031]	0.0403706	0.749299	0.400562	0.0160013	0.50085	0.0158731
ENSG00000060656	PTPRU	protein tyrosine phosphatase, receptor type U [Source:HGNC Symbol;Acc:HGNC:9683]	-1.43597	0.234763	-1.52109	0.211355	-1.81463	0.230872
ENSG00000060688	SNRNP40	small nuclear ribonucleoprotein U5 subunit 40 [Source:HGNC Symbol;Acc:HGNC:30857]	0.127514	0.459466	-0.220403	0.220949	-0.0856832	0.685907
ENSG00000060709	RIMBP2	RIMS binding protein 2 [Source:HGNC Symbol;Acc:HGNC:30339]
ENSG00000060749	QSER1	glutamine and serine rich 1 [Source:HGNC Symbol;Acc:HGNC:26154]	-0.143061	0.660645	-0.403039	0.241182	-0.776528	0.0910025
ENSG00000060762	MPC1	mitochondrial pyruvate carrier 1 [Source:HGNC Symbol;Acc:HGNC:21606]
ENSG00000060971	ACAA1	acetyl-CoA acyltransferase 1 [Source:HGNC Symbol;Acc:HGNC:82]	0.136288	0.329323	0.464808	0.0110958	0.134862	0.423521
ENSG00000060982	BCAT1	branched chain amino acid transaminase 1 [Source:HGNC Symbol;Acc:HGNC:976]	0.71139	0.0204704	-0.681125	0.0242743	0.464723	0.151318
ENSG00000061273	HDAC7	histone deacetylase 7 [Source:HGNC Symbol;Acc:HGNC:14067]	-0.140249	0.580002	-0.304934	0.250628	-0.0999788	0.749663
ENSG00000061337	LZTS1	leucine zipper tumor suppressor 1 [Source:HGNC Symbol;Acc:HGNC:13861]	-0.642925	0.20829	-0.201595	0.673953	0.473442	0.439015
ENSG00000061455	PRDM6	PR/SET domain 6 [Source:HGNC Symbol;Acc:HGNC:9350]	-1.42695	0.245943	-2.57327	0.0595705	-1.71571	0.26235
ENSG00000061492	WNT8A	Wnt family member 8A [Source:HGNC Symbol;Acc:HGNC:12788]	0.120405	0.478084	-0.139305	0.415196	-0.130472	0.531921
ENSG00000061656	SPAG4	sperm associated antigen 4 [Source:HGNC Symbol;Acc:HGNC:11214]	0.0301658	0.926188	-0.216312	0.514389	0.360074	0.392036
ENSG00000061676	NCKAP1	NCK associated protein 1 [Source:HGNC Symbol;Acc:HGNC:7666]	-0.439576	0.562343	-1.59042	0.0683798	-1.07817	0.273331
ENSG00000061794	MRPS35	mitochondrial ribosomal protein S35 [Source:HGNC Symbol;Acc:HGNC:16635]	-0.130821	0.538298	-0.290727	0.197263	-0.191423	0.469257
ENSG00000061918	GUCY1B3	guanylate cyclase 1 soluble subunit beta [Source:HGNC Symbol;Acc:HGNC:4687]	-0.228436	0.648558	0.0279933	0.955051	-0.631996	0.329537
ENSG00000061936	SFSWAP	splicing factor SWAP homolog [Source:HGNC Symbol;Acc:HGNC:10790]	0.533724	0.012427	0.146312	0.371067	0.132972	0.509071
ENSG00000061938	TNK2	tyrosine kinase non receptor 2 [Source:HGNC Symbol;Acc:HGNC:19297]	0.816476	0.0610192	1.77181	0.0024688	0.946511	0.0698535
ENSG00000061987	MON2	MON2 homolog, regulator of endosome-to-Golgi trafficking [Source:HGNC Symbol;Acc:HGNC:29177]	0.299317	0.0629347	0.0940946	0.500746	0.0164459	0.923144
ENSG00000062038	CDH3	cadherin 3 [Source:HGNC Symbol;Acc:HGNC:1762]	-0.0846365	0.89489	-1.34392	0.071228	-0.943558	0.2655
ENSG00000062194	GPBP1	GC-rich promoter binding protein 1 [Source:HGNC Symbol;Acc:HGNC:29520]	0.615845	0.0186884	0.984842	0.00219678	0.753175	0.0200569
ENSG00000062282	DGAT2	diacylglycerol O-acyltransferase 2 [Source:HGNC Symbol;Acc:HGNC:16940]	-0.318478	0.143454	-0.643977	0.0144571	0.729814	0.0216557
ENSG00000062370	ZNF112	zinc finger protein 112 [Source:HGNC Symbol;Acc:HGNC:12892]	-0.68418	0.328604	-1.6639	0.0414547	-1.88792	0.0574586
ENSG00000062485	CS	citrate synthase [Source:HGNC Symbol;Acc:HGNC:2422]	-0.017721	0.875774	-0.278452	0.0427222	-0.149106	0.279554
ENSG00000062524	LTK	leukocyte receptor tyrosine kinase [Source:HGNC Symbol;Acc:HGNC:6721]	-0.244342	0.310058	-0.0674325	0.769986	-0.257682	0.385856
ENSG00000062582	MRPS24	mitochondrial ribosomal protein S24 [Source:HGNC Symbol;Acc:HGNC:14510]	-0.068106	0.719309	0.151803	0.433206	1.25775	0.00138845
ENSG00000062598	ELMO2	engulfment and cell motility 2 [Source:HGNC Symbol;Acc:HGNC:17233]	0.0548512	0.741648	0.62445	0.0077028	0.422163	0.0773936
ENSG00000062650	WAPL	WAPL cohesin release factor [Source:HGNC Symbol;Acc:HGNC:23293]
ENSG00000062716	VMP1	vacuole membrane protein 1 [Source:HGNC Symbol;Acc:HGNC:29559]	0.113669	0.458368	0.391566	0.0342206	0.443205	0.0485085
ENSG00000062725	APPBP2	amyloid beta precursor protein binding protein 2 [Source:HGNC Symbol;Acc:HGNC:622]	0.13247	0.357291	-0.0799714	0.569309	-0.0518093	0.764571
ENSG00000062822	POLD1	DNA polymerase delta 1, catalytic subunit [Source:HGNC Symbol;Acc:HGNC:9175]	-0.343106	0.288369	-0.586116	0.093777	-0.437427	0.280256
ENSG00000063015	SEZ6	seizure related 6 homolog [Source:HGNC Symbol;Acc:HGNC:15955]	-0.473341	0.0181337	-0.556931	0.00908595	-0.31033	0.135745
ENSG00000063046	EIF4B	eukaryotic translation initiation factor 4B [Source:HGNC Symbol;Acc:HGNC:3285]	0.359708	0.0374906	-0.0770984	0.589192	0.0850182	0.632745
ENSG00000063127	SLC6A16	solute carrier family 6 member 16 [Source:HGNC Symbol;Acc:HGNC:13622]	0.0776684	0.734332	0.293226	0.228031	0.388042	0.183818
ENSG00000063169	GLTSCR1	glioma tumor suppressor candidate region gene 1 [Source:HGNC Symbol;Acc:HGNC:4332]	0.119566	0.512345	0.435968	0.0441653	0.378027	0.11622
ENSG00000063176	SPHK2	sphingosine kinase 2 [Source:HGNC Symbol;Acc:HGNC:18859]	-0.0330292	0.574338	-0.145046	0.0402484	-0.138724	0.0896406
ENSG00000063177	RPL18	ribosomal protein L18 [Source:HGNC Symbol;Acc:HGNC:10310]	0.253274	0.177589	0.118661	0.501203	0.217688	0.325406
ENSG00000063180	CA11	carbonic anhydrase 11 [Source:HGNC Symbol;Acc:HGNC:1370]	0.0771507	0.805023	-0.723156	0.0519775	-0.313882	0.429032
ENSG00000063241	ISOC2	isochorismatase domain containing 2 [Source:HGNC Symbol;Acc:HGNC:26278]	-0.510553	0.151446	-0.502941	0.156638	-0.570066	0.192447
ENSG00000063244	U2AF2	U2 small nuclear RNA auxiliary factor 2 [Source:HGNC Symbol;Acc:HGNC:23156]	-0.0733803	0.52934	-0.107106	0.367614	0.0306905	0.830419
ENSG00000063245	EPN1	epsin 1 [Source:HGNC Symbol;Acc:HGNC:21604]	-0.150941	0.240945	-0.176208	0.179583	-0.224649	0.171584
ENSG00000063322	MED29	mediator complex subunit 29 [Source:HGNC Symbol;Acc:HGNC:23074]
ENSG00000063438	AHRR	aryl-hydrocarbon receptor repressor [Source:HGNC Symbol;Acc:HGNC:346]	-0.709404	0.149214	-0.201713	0.654751	-0.536367	0.356257
ENSG00000063587	ZNF275	zinc finger protein 275 [Source:HGNC Symbol;Acc:HGNC:13069]
ENSG00000063601	MTMR1	myotubularin related protein 1 [Source:HGNC Symbol;Acc:HGNC:7449]	0.185305	0.133924	0.282561	0.0384621	0.167866	0.257028
ENSG00000063660	GPC1	glypican 1 [Source:HGNC Symbol;Acc:HGNC:4449]	-0.809371	0.155291	-1.03786	0.0823083	-0.555733	0.406271
ENSG00000063761	ADCK1	aarF domain containing kinase 1 [Source:HGNC Symbol;Acc:HGNC:19038]
ENSG00000063854	HAGH	hydroxyacylglutathione hydrolase [Source:HGNC Symbol;Acc:HGNC:4805]	-0.118397	0.160766	-0.296658	0.007051	-0.301186	0.0173453
ENSG00000063978	RNF4	ring finger protein 4 [Source:HGNC Symbol;Acc:HGNC:10067]	0.189611	0.339906	0.320997	0.129828	0.307924	0.224174
ENSG00000064012	CASP8	caspase 8 [Source:HGNC Symbol;Acc:HGNC:1509]	0.0248972	0.918145	0.816092	0.0126257	0.583627	0.0915576
ENSG00000064042	LIMCH1	LIM and calponin homology domains 1 [Source:HGNC Symbol;Acc:HGNC:29191]	-0.264977	0.63329	-0.879487	0.14646	0.245941	0.722547
ENSG00000064102	ASUN	asunder, spermatogenesis regulator [Source:HGNC Symbol;Acc:HGNC:20174]	-0.166558	0.566712	-0.288682	0.33401	-0.157376	0.663056
ENSG00000064115	TM7SF3	transmembrane 7 superfamily member 3 [Source:HGNC Symbol;Acc:HGNC:23049]	-0.333674	0.247594	-0.773293	0.0250257	-0.685592	0.0737005
ENSG00000064195	DLX3	distal-less homeobox 3 [Source:HGNC Symbol;Acc:HGNC:2916]	-0.309082	0.584013	-1.09197	0.0870113	-0.593675	0.408474
ENSG00000064199	SPA17	sperm autoantigenic protein 17 [Source:HGNC Symbol;Acc:HGNC:11210]	-0.927041	0.116976	-1.70939	0.0149589	-1.05775	0.145899
ENSG00000064201	TSPAN32	tetraspanin 32 [Source:HGNC Symbol;Acc:HGNC:13410]
ENSG00000064205	WISP2	WNT1 inducible signaling pathway protein 2 [Source:HGNC Symbol;Acc:HGNC:12770]	-0.10122	0.625101	-0.276067	0.209889	-0.268137	0.316359
ENSG00000064218	DMRT3	doublesex and mab-3 related transcription factor 3 [Source:HGNC Symbol;Acc:HGNC:13909]	-0.978453	0.501193	-2.61766	0.10411	-1.61979	0.379788
ENSG00000064225	ST3GAL6	ST3 beta-galactoside alpha-2,3-sialyltransferase 6 [Source:HGNC Symbol;Acc:HGNC:18080]	-0.617867	0.140272	-0.970449	0.0371153	-1.3646	0.0237218
ENSG00000064270	ATP2C2	ATPase secretory pathway Ca2+ transporting 2 [Source:HGNC Symbol;Acc:HGNC:29103]	-0.570008	0.0254952	-0.52615	0.0343542	-0.508162	0.0793173
ENSG00000064300	NGFR	nerve growth factor receptor [Source:HGNC Symbol;Acc:HGNC:7809]	0.788586	0.126138	-0.623564	0.209891	0.168013	0.771429
ENSG00000064309	CDON	cell adhesion associated, oncogene regulated [Source:HGNC Symbol;Acc:HGNC:17104]	-0.734644	0.279527	-1.36794	0.068847	-0.776756	0.340275
ENSG00000064313	TAF2	TATA-box binding protein associated factor 2 [Source:HGNC Symbol;Acc:HGNC:11536]	0.10331	0.129363	0.125283	0.0770854	0.0733599	0.342671
ENSG00000064393	HIPK2	homeodomain interacting protein kinase 2 [Source:HGNC Symbol;Acc:HGNC:14402]	0.0884419	0.513787	0.481664	0.00919939	0.0843077	0.6134
ENSG00000064419	TNPO3	transportin 3 [Source:HGNC Symbol;Acc:HGNC:17103]	0.228058	0.0150388	0.25184	0.00983327	0.134088	0.164298
ENSG00000064489	BORCS8-MEF2B	BORCS8-MEF2B readthrough [Source:HGNC Symbol;Acc:HGNC:39979]	0.270057	0.0622266	0.122705	0.338853	0.0701687	0.650485
ENSG00000064490	RFXANK	regulatory factor X associated ankyrin containing protein [Source:HGNC Symbol;Acc:HGNC:9987]	-0.16073	0.28489	-0.205204	0.184578	-0.161719	0.379729
ENSG00000064545	TMEM161A	transmembrane protein 161A [Source:HGNC Symbol;Acc:HGNC:26020]	-0.129434	0.650312	-0.440105	0.156029	-0.0872214	0.805702
ENSG00000064547	LPAR2	lysophosphatidic acid receptor 2 [Source:HGNC Symbol;Acc:HGNC:3168]	0.0493803	0.902706	0.307107	0.457986	0.161912	0.747483
ENSG00000064601	CTSA	cathepsin A [Source:HGNC Symbol;Acc:HGNC:9251]	-0.267578	0.283499	-0.256667	0.301733	-0.720045	0.0446607
ENSG00000064607	SUGP2	SURP and G-patch domain containing 2 [Source:HGNC Symbol;Acc:HGNC:18641]	0.0185817	0.928832	-0.0754045	0.718498	-0.105831	0.68512
ENSG00000064651	SLC12A2	solute carrier family 12 member 2 [Source:HGNC Symbol;Acc:HGNC:10911]	-0.349802	0.0847818	-0.137099	0.44977	-0.0123981	0.953778
ENSG00000064652	SNX24	sorting nexin 24 [Source:HGNC Symbol;Acc:HGNC:21533]	-0.454691	0.152412	-1.03587	0.00970206	-1.80102	0.00201898
ENSG00000064655	EYA2	EYA transcriptional coactivator and phosphatase 2 [Source:HGNC Symbol;Acc:HGNC:3520]	-0.694087	0.406319	-1.11764	0.200558	-0.899641	0.390972
ENSG00000064666	CNN2	calponin 2 [Source:HGNC Symbol;Acc:HGNC:2156]	-0.66767	0.101199	-0.444123	0.24556	-0.13406	0.766665
ENSG00000064687	ABCA7	ATP binding cassette subfamily A member 7 [Source:HGNC Symbol;Acc:HGNC:37]	-0.0153069	0.969843	-0.241774	0.556537	-0.168813	0.734934
ENSG00000064692	SNCAIP	synuclein alpha interacting protein [Source:HGNC Symbol;Acc:HGNC:11139]	-0.300507	0.384945	-0.747311	0.0586362	-0.741596	0.109024
ENSG00000064703	DDX20	DEAD-box helicase 20 [Source:HGNC Symbol;Acc:HGNC:2743]	0.0862094	0.478338	0.0240303	0.840098	0.0879769	0.555971
ENSG00000064726	BTBD1	BTB domain containing 1 [Source:HGNC Symbol;Acc:HGNC:1120]	-0.223941	0.27835	-0.337771	0.122368	-0.219535	0.384508
ENSG00000064763	FAR2	fatty acyl-CoA reductase 2 [Source:HGNC Symbol;Acc:HGNC:25531]	0.137478	0.744436	1.03946	0.0416938	-0.00645972	0.990073
ENSG00000064787	BCAS1	breast carcinoma amplified sequence 1 [Source:HGNC Symbol;Acc:HGNC:974]	-0.161334	0.374716	-0.0256882	0.883676	0.480723	0.0517938
ENSG00000064835	POU1F1	POU class 1 homeobox 1 [Source:HGNC Symbol;Acc:HGNC:9210]
ENSG00000064886	CHI3L2	chitinase 3 like 2 [Source:HGNC Symbol;Acc:HGNC:1933]	0.681638	0.111207	1.1404	0.020511	1.56716	0.0127287
ENSG00000064932	SBNO2	strawberry notch homolog 2 [Source:HGNC Symbol;Acc:HGNC:29158]	-0.0431937	0.852157	1.03162	0.00351529	1.55534	0.00105913
ENSG00000064933	PMS1	PMS1 homolog 1, mismatch repair system component [Source:HGNC Symbol;Acc:HGNC:9121]	0.0703658	0.574319	-0.0472903	0.703645	0.0085418	0.955726
ENSG00000064961	HMG20B	high mobility group 20B [Source:HGNC Symbol;Acc:HGNC:5002]	-0.209235	0.0659127	-0.0122572	0.899677	-0.242184	0.0834949
ENSG00000064989	CALCRL	calcitonin receptor like receptor [Source:HGNC Symbol;Acc:HGNC:16709]	-0.0115493	0.964791	0.751613	0.0241735	1.07055	0.0142692
ENSG00000064995	TAF11	TATA-box binding protein associated factor 11 [Source:HGNC Symbol;Acc:HGNC:11544]	0.154104	0.0977376	0.0455358	0.583615	-0.026093	0.799444
ENSG00000064999	ANKS1A	ankyrin repeat and sterile alpha motif domain containing 1A [Source:HGNC Symbol;Acc:HGNC:20961]	0.161182	0.332656	-0.157934	0.341725	-0.158205	0.440467
ENSG00000065000	AP3D1	adaptor related protein complex 3 delta 1 subunit [Source:HGNC Symbol;Acc:HGNC:568]	0.128608	0.0145564	-0.0699407	0.114236	-0.10946	0.0602627
ENSG00000065029	ZNF76	zinc finger protein 76 [Source:HGNC Symbol;Acc:HGNC:13149]	0.278837	0.125082	-0.0350296	0.830316	-0.0289505	0.884409
ENSG00000065054	SLC9A3R2	SLC9A3 regulator 2 [Source:HGNC Symbol;Acc:HGNC:11076]	-0.644438	0.121969	-1.1897	0.0159484	-0.840584	0.109856
ENSG00000065057	NTHL1	nth like DNA glycosylase 1 [Source:HGNC Symbol;Acc:HGNC:8028]	-0.719124	0.132679	-1.2284	0.0249353	-0.659253	0.249146
ENSG00000065060	UHRF1BP1	UHRF1 binding protein 1 [Source:HGNC Symbol;Acc:HGNC:21216]	-0.0313481	0.82074	0.0638884	0.64657	-0.645435	0.006988
ENSG00000065135	GNAI3	G protein subunit alpha i3 [Source:HGNC Symbol;Acc:HGNC:4387]	-0.16068	0.224913	0.238908	0.0910009	0.144915	0.335324
ENSG00000065150	IPO5	importin 5 [Source:HGNC Symbol;Acc:HGNC:6402]	-0.034924	0.910881	-0.460986	0.174288	-0.155503	0.691055
ENSG00000065154	OAT	ornithine aminotransferase [Source:HGNC Symbol;Acc:HGNC:8091]	-0.140441	0.611837	-0.251602	0.374779	0.00434994	0.989791
ENSG00000065183	WDR3	WD repeat domain 3 [Source:HGNC Symbol;Acc:HGNC:12755]	-0.025434	0.912672	-0.0667227	0.774265	0.12342	0.669316
ENSG00000065243	PKN2	protein kinase N2 [Source:HGNC Symbol;Acc:HGNC:9406]	0.271335	0.0859992	0.120634	0.396773	-0.221648	0.223319
ENSG00000065268	WDR18	WD repeat domain 18 [Source:HGNC Symbol;Acc:HGNC:17956]	-0.242831	0.458248	-0.594924	0.10022	-0.276696	0.493142
ENSG00000065308	TRAM2	translocation associated membrane protein 2 [Source:HGNC Symbol;Acc:HGNC:16855]	-0.48719	0.00321114	-0.542189	0.00188601	-0.633046	0.00259886
ENSG00000065320	NTN1	netrin 1 [Source:HGNC Symbol;Acc:HGNC:8029]	-0.934623	0.324055	-1.66779	0.103737	-0.82448	0.477557
ENSG00000065328	MCM10	minichromosome maintenance 10 replication initiation factor [Source:HGNC Symbol;Acc:HGNC:18043]	-1.61239	0.218668	-2.61464	0.0674991	-2.12441	0.198012
ENSG00000065357	DGKA	diacylglycerol kinase alpha [Source:HGNC Symbol;Acc:HGNC:2849]	-0.138465	0.759842	0.519506	0.275193	0.342565	0.550128
ENSG00000065361	ERBB3	erb-b2 receptor tyrosine kinase 3 [Source:HGNC Symbol;Acc:HGNC:3431]	-0.742008	0.129986	-1.73632	0.00632751	-1.13828	0.0739309
ENSG00000065413	ANKRD44	ankyrin repeat domain 44 [Source:HGNC Symbol;Acc:HGNC:25259]	-0.352989	0.336373	0.198843	0.577633	-0.256072	0.565934
ENSG00000065427	KARS	lysyl-tRNA synthetase [Source:HGNC Symbol;Acc:HGNC:6215]	0.212505	0.196422	0.547795	0.00955778	0.368726	0.088542
ENSG00000065457	ADAT1	adenosine deaminase, tRNA specific 1 [Source:HGNC Symbol;Acc:HGNC:228]	0.0646428	0.396926	0.144913	0.0869018	0.154025	0.133647
ENSG00000065485	PDIA5	protein disulfide isomerase family A member 5 [Source:HGNC Symbol;Acc:HGNC:24811]	-0.0983225	0.661856	-0.183727	0.423238	0.248403	0.375457
ENSG00000065491	TBC1D22B	TBC1 domain family member 22B [Source:HGNC Symbol;Acc:HGNC:21602]	0.0912496	0.449235	0.0508045	0.668109	0.22638	0.159199
ENSG00000065518	NDUFB4	NADH:ubiquinone oxidoreductase subunit B4 [Source:HGNC Symbol;Acc:HGNC:7699]	0.0584314	0.540652	0.0785429	0.416859	0.108532	0.372163
ENSG00000065526	SPEN	spen family transcriptional repressor [Source:HGNC Symbol;Acc:HGNC:17575]
ENSG00000065534	MYLK	myosin light chain kinase [Source:HGNC Symbol;Acc:HGNC:7590]	-0.255026	0.620039	-1.76169	0.0112388	-0.404823	0.532163
ENSG00000065548	ZC3H15	zinc finger CCCH-type containing 15 [Source:HGNC Symbol;Acc:HGNC:29528]	0.053342	0.781129	-0.122512	0.529297	0.0336934	0.888023
ENSG00000065559	MAP2K4	mitogen-activated protein kinase kinase 4 [Source:HGNC Symbol;Acc:HGNC:6844]	-0.0289815	0.861433	-0.0554614	0.739258	-0.000312475	0.998795
ENSG00000065600	TMEM206	transmembrane protein 206 [Source:HGNC Symbol;Acc:HGNC:25593]	-0.00644828	0.964871	0.132528	0.381812	-0.265758	0.179525
ENSG00000065609	SNAP91	synaptosome associated protein 91 [Source:HGNC Symbol;Acc:HGNC:14986]	-2.09405	0.182377	-3.42177	0.0488852	-2.5355	0.194729
ENSG00000065613	SLK	STE20 like kinase [Source:HGNC Symbol;Acc:HGNC:11088]	0.0636211	0.595111	-0.0120953	0.91854	0.0765325	0.606762
ENSG00000065615	CYB5R4	cytochrome b5 reductase 4 [Source:HGNC Symbol;Acc:HGNC:20147]	0.0110208	0.939722	0.117863	0.431447	-0.372648	0.066536
ENSG00000065618	COL17A1	collagen type XVII alpha 1 chain [Source:HGNC Symbol;Acc:HGNC:2194]	-1.21095	0.208512	-1.88433	0.0708376	-0.551736	0.6255
ENSG00000065621	GSTO2	glutathione S-transferase omega 2 [Source:HGNC Symbol;Acc:HGNC:23064]	0.325086	0.0745645	0.438439	0.027095	0.400103	0.0784375
ENSG00000065665	SEC61A2	Sec61 translocon alpha 2 subunit [Source:HGNC Symbol;Acc:HGNC:17702]	0.186837	0.384623	-0.265643	0.230876	-0.154509	0.55721
ENSG00000065675	PRKCQ	protein kinase C theta [Source:HGNC Symbol;Acc:HGNC:9410]	0.28567	0.384971	0.539015	0.127514	0.434751	0.297808
ENSG00000065717	TLE2	transducin like enhancer of split 2 [Source:HGNC Symbol;Acc:HGNC:11838]	-0.31669	0.235292	-0.596679	0.0474813	-0.33801	0.288591
ENSG00000065802	ASB1	ankyrin repeat and SOCS box containing 1 [Source:HGNC Symbol;Acc:HGNC:16011]	-0.327791	0.0601901	-0.105265	0.486036	-0.076426	0.680828
ENSG00000065809	FAM107B	family with sequence similarity 107 member B [Source:HGNC Symbol;Acc:HGNC:23726]	0.292322	0.452141	0.755069	0.0831504	0.860391	0.094281
ENSG00000065833	ME1	malic enzyme 1 [Source:HGNC Symbol;Acc:HGNC:6983]	-0.643578	0.203917	-1.26706	0.0309044	-2.82028	0.00247502
ENSG00000065882	TBC1D1	TBC1 domain family member 1 [Source:HGNC Symbol;Acc:HGNC:11578]
ENSG00000065883	CDK13	cyclin dependent kinase 13 [Source:HGNC Symbol;Acc:HGNC:1733]	0.0824359	0.413971	0.160711	0.137986	0.0635406	0.6067
ENSG00000065911	MTHFD2	methylenetetrahydrofolate dehydrogenase (NADP+ dependent) 2, methenyltetrahydrofolate cyclohydrolase [Source:HGNC Symbol;Acc:HGNC:7434]	0.171314	0.315993	0.514007	0.0167837	0.727816	0.00988768
ENSG00000065923	SLC9A7	solute carrier family 9 member A7 [Source:HGNC Symbol;Acc:HGNC:17123]	0.112846	0.232354	-0.40223	0.00320872	-0.160294	0.182727
ENSG00000065970	FOXJ2	forkhead box J2 [Source:HGNC Symbol;Acc:HGNC:24818]	0.0734375	0.581359	0.0445619	0.735773	-0.102222	0.540812
ENSG00000065978	YBX1	Y-box binding protein 1 [Source:HGNC Symbol;Acc:HGNC:8014]
ENSG00000065989	PDE4A	phosphodiesterase 4A [Source:HGNC Symbol;Acc:HGNC:8780]	-0.634614	0.0676933	0.314748	0.312001	-0.39024	0.300379
ENSG00000066027	PPP2R5A	protein phosphatase 2 regulatory subunit B'alpha [Source:HGNC Symbol;Acc:HGNC:9309]	0.185157	0.332141	0.163015	0.388911	0.209397	0.33815
ENSG00000066044	ELAVL1	ELAV like RNA binding protein 1 [Source:HGNC Symbol;Acc:HGNC:3312]	0.0331968	0.848085	-0.222221	0.22912	-0.0683033	0.752299
ENSG00000066056	TIE1	tyrosine kinase with immunoglobulin like and EGF like domains 1 [Source:HGNC Symbol;Acc:HGNC:11809]	-0.123855	0.610795	0.148378	0.544035	0.268364	0.382201
ENSG00000066084	DIP2B	disco interacting protein 2 homolog B [Source:HGNC Symbol;Acc:HGNC:29284]	0.514028	0.0138854	0.821787	0.00152672	-0.0181779	0.924186
ENSG00000066117	SMARCD1	SWI/SNF related, matrix associated, actin dependent regulator of chromatin, subfamily d, member 1 [Source:HGNC Symbol;Acc:HGNC:11106]	0.0594482	0.521476	0.13352	0.177195	0.108769	0.357441
ENSG00000066135	KDM4A	lysine demethylase 4A [Source:HGNC Symbol;Acc:HGNC:22978]	-0.00946426	0.936922	-0.0411445	0.732093	-0.0391968	0.793018
ENSG00000066136	NFYC	nuclear transcription factor Y subunit gamma [Source:HGNC Symbol;Acc:HGNC:7806]	0.0752003	0.237266	-0.00834123	0.889004	-0.0400203	0.595124
ENSG00000066185	ZMYND12	zinc finger MYND-type containing 12 [Source:HGNC Symbol;Acc:HGNC:21192]	0.712506	0.0131501	0.148624	0.495283	0.405925	0.162197
ENSG00000066230	SLC9A3	solute carrier family 9 member A3 [Source:HGNC Symbol;Acc:HGNC:11073]	2.33614	0.139998	-1.49086	0.31957	-2.35688	0.218824
ENSG00000066248	NGEF	neuronal guanine nucleotide exchange factor [Source:HGNC Symbol;Acc:HGNC:7807]	-0.493501	0.574286	-1.18098	0.205091	-0.366114	0.736679
ENSG00000066279	ASPM	abnormal spindle microtubule assembly [Source:HGNC Symbol;Acc:HGNC:19048]	-1.23422	0.305199	-2.44473	0.0681831	-2.20357	0.16096
ENSG00000066294	CD84	CD84 molecule [Source:HGNC Symbol;Acc:HGNC:1704]	0.165007	0.68794	0.0123171	0.97591	-1.2574	0.0421722
ENSG00000066322	ELOVL1	ELOVL fatty acid elongase 1 [Source:HGNC Symbol;Acc:HGNC:14418]	-0.297171	0.0991494	0.0122992	0.938322	-0.213701	0.304177
ENSG00000066336	SPI1	Spi-1 proto-oncogene [Source:HGNC Symbol;Acc:HGNC:11241]	-0.682583	0.176787	0.00274914	0.995282	-0.730091	0.237836
ENSG00000066379	ZNRD1	zinc ribbon domain containing 1 [Source:HGNC Symbol;Acc:HGNC:13182]	0.152285	0.293584	0.0807687	0.563993	0.173876	0.33171
ENSG00000066382	MPPED2	metallophosphoesterase domain containing 2 [Source:HGNC Symbol;Acc:HGNC:1180]	-0.374838	0.532425	-1.0389	0.116115	-0.844616	0.278094
ENSG00000066405	CLDN18	claudin 18 [Source:HGNC Symbol;Acc:HGNC:2039]	-0.314891	0.366388	-0.566056	0.129622	-0.418722	0.339338
ENSG00000066422	ZBTB11	zinc finger and BTB domain containing 11 [Source:HGNC Symbol;Acc:HGNC:16740]	0.278182	0.00892017	0.199266	0.0344019	0.24461	0.0370058
ENSG00000066427	ATXN3	ataxin 3 [Source:HGNC Symbol;Acc:HGNC:7106]	-0.00809154	0.955382	0.193247	0.21304	0.0440711	0.808133
ENSG00000066455	GOLGA5	golgin A5 [Source:HGNC Symbol;Acc:HGNC:4428]	0.148512	0.223079	0.0434421	0.704783	0.0985096	0.490155
ENSG00000066468	FGFR2	fibroblast growth factor receptor 2 [Source:HGNC Symbol;Acc:HGNC:3689]	-1.76546	0.157308	-2.68825	0.0491156	-1.72291	0.254078
ENSG00000066557	LRRC40	leucine rich repeat containing 40 [Source:HGNC Symbol;Acc:HGNC:26004]	0.030398	0.897654	-0.309152	0.221354	-0.218074	0.468122
ENSG00000066583	ISOC1	isochorismatase domain containing 1 [Source:HGNC Symbol;Acc:HGNC:24254]	0.236658	0.176478	0.104315	0.52473	0.199303	0.341987
ENSG00000066629	EML1	echinoderm microtubule associated protein like 1 [Source:HGNC Symbol;Acc:HGNC:3330]	-0.695807	0.366886	-2.36332	0.0161235	-1.44996	0.154053
ENSG00000066651	TRMT11	tRNA methyltransferase 11 homolog [Source:HGNC Symbol;Acc:HGNC:21080]	-0.00699038	0.978241	-0.313335	0.24967	-0.0842961	0.790707
ENSG00000066654	THUMPD1	THUMP domain containing 1 [Source:HGNC Symbol;Acc:HGNC:23807]	0.136144	0.437021	0.54748	0.0154652	0.36194	0.126349
ENSG00000066697	MSANTD3	Myb/SANT DNA binding domain containing 3 [Source:HGNC Symbol;Acc:HGNC:23370]	0.209589	0.271544	-0.187034	0.321476	1.18322	0.00157978
ENSG00000066735	KIF26A	kinesin family member 26A [Source:HGNC Symbol;Acc:HGNC:20226]	-1.72787	0.18515	-2.9708	0.0421599	-1.57868	0.31436
ENSG00000066739	ATG2B	autophagy related 2B [Source:HGNC Symbol;Acc:HGNC:20187]	0.372183	0.0681955	-0.0164176	0.925178	0.0383226	0.861133
ENSG00000066777	ARFGEF1	ADP ribosylation factor guanine nucleotide exchange factor 1 [Source:HGNC Symbol;Acc:HGNC:15772]	0.0895821	0.391633	0.174489	0.122334	0.157488	0.242201
ENSG00000066827	ZFAT	zinc finger and AT-hook domain containing [Source:HGNC Symbol;Acc:HGNC:19899]	0.0265779	0.824355	0.0466009	0.698457	0.126898	0.41013
ENSG00000066855	MTFR1	mitochondrial fission regulator 1 [Source:HGNC Symbol;Acc:HGNC:29510]	0.0417063	0.794549	-0.392493	0.0427817	-0.389976	0.0870133
ENSG00000066923	STAG3	stromal antigen 3 [Source:HGNC Symbol;Acc:HGNC:11356]	0.0295036	0.96269	0.612427	0.350488	0.23921	0.757885
ENSG00000066926	FECH	ferrochelatase [Source:HGNC Symbol;Acc:HGNC:3647]
ENSG00000066933	MYO9A	myosin IXA [Source:HGNC Symbol;Acc:HGNC:7608]	-0.0526117	0.525078	-0.0141489	0.862018	0.0325538	0.750356
ENSG00000067048	DDX3Y	DEAD-box helicase 3, Y-linked [Source:HGNC Symbol;Acc:HGNC:2699]	0.376773	0.708751	0.218561	0.827758	0.877742	0.493914
ENSG00000067057	PFKP	phosphofructokinase, platelet [Source:HGNC Symbol;Acc:HGNC:8878]
ENSG00000067064	IDI1	isopentenyl-diphosphate delta isomerase 1 [Source:HGNC Symbol;Acc:HGNC:5387]	-0.0261364	0.912481	-0.183301	0.452121	-0.135894	0.650779
ENSG00000067066	SP100	SP100 nuclear antigen [Source:HGNC Symbol;Acc:HGNC:11206]
ENSG00000067082	KLF6	Kruppel like factor 6 [Source:HGNC Symbol;Acc:HGNC:2235]	0.42005	0.274005	1.17149	0.0152812	0.722902	0.148839
ENSG00000067113	PLPP1	phospholipid phosphatase 1 [Source:HGNC Symbol;Acc:HGNC:9228]	-0.917821	0.216422	0.102896	0.882011	0.542673	0.535865
ENSG00000067141	NEO1	neogenin 1 [Source:HGNC Symbol;Acc:HGNC:7754]	-0.204004	0.652754	-0.282102	0.537092	-0.322294	0.551878
ENSG00000067167	TRAM1	translocation associated membrane protein 1 [Source:HGNC Symbol;Acc:HGNC:20568]
ENSG00000067177	PHKA1	phosphorylase kinase regulatory subunit alpha 1 [Source:HGNC Symbol;Acc:HGNC:8925]	-1.0879	0.339647	-2.98514	0.0293402	-1.54716	0.282033
ENSG00000067182	TNFRSF1A	TNF receptor superfamily member 1A [Source:HGNC Symbol;Acc:HGNC:11916]	-0.46005	0.112527	0.0446891	0.86271	-0.353006	0.296675
ENSG00000067191	CACNB1	calcium voltage-gated channel auxiliary subunit beta 1 [Source:HGNC Symbol;Acc:HGNC:1401]	-0.308478	0.160532	-0.425135	0.0695036	-0.299968	0.236157
ENSG00000067208	EVI5	ecotropic viral integration site 5 [Source:HGNC Symbol;Acc:HGNC:3501]	-0.541453	0.0576873	-0.720352	0.0206957	-1.21973	0.00461154
ENSG00000067221	STOML1	stomatin like 1 [Source:HGNC Symbol;Acc:HGNC:14560]	0.381493	0.112274	0.251764	0.265681	0.159308	0.542802
ENSG00000067225	PKM	pyruvate kinase, muscle [Source:HGNC Symbol;Acc:HGNC:9021]	-0.355116	0.0759186	-0.0227419	0.89537	-0.234168	0.299022
ENSG00000067248	DHX29	DEAH-box helicase 29 [Source:HGNC Symbol;Acc:HGNC:15815]	-0.0586842	0.550842	-0.135478	0.194988	-0.168942	0.192767
ENSG00000067334	DNTTIP2	deoxynucleotidyltransferase terminal interacting protein 2 [Source:HGNC Symbol;Acc:HGNC:24013]	0.0560593	0.719662	0.145366	0.366897	0.262968	0.17458
ENSG00000067365	METTL22	methyltransferase like 22 [Source:HGNC Symbol;Acc:HGNC:28368]	0.230791	0.179344	-0.0674762	0.67235	-0.0831147	0.672421
ENSG00000067369	TP53BP1	tumor protein p53 binding protein 1 [Source:HGNC Symbol;Acc:HGNC:11999]	0.124375	0.289894	-0.10279	0.374514	0.156166	0.279429
ENSG00000067445	TRO	trophinin [Source:HGNC Symbol;Acc:HGNC:12326]	-0.565003	0.394376	-1.51759	0.0488682	-0.991128	0.24547
ENSG00000067533	RRP15	ribosomal RNA processing 15 homolog [Source:HGNC Symbol;Acc:HGNC:24255]	-0.0706908	0.670212	0.0823936	0.620641	0.304256	0.170371
ENSG00000067560	RHOA	ras homolog family member A [Source:HGNC Symbol;Acc:HGNC:667]	-0.159941	0.417244	0.105868	0.585226	-0.289382	0.254621
ENSG00000067596	DHX8	DEAH-box helicase 8 [Source:HGNC Symbol;Acc:HGNC:2749]	0.014469	0.869721	0.151502	0.123272	0.158381	0.180153
ENSG00000067601	PMS2P4	PMS1 homolog 2, mismatch repair system component pseudogene 4 [Source:HGNC Symbol;Acc:HGNC:9129]	0.707648	0.317743	-1.15892	0.124634	0.236318	0.735467
ENSG00000067606	PRKCZ	protein kinase C zeta [Source:HGNC Symbol;Acc:HGNC:9412]	-0.323471	0.251161	-0.46473	0.1179	-0.150986	0.650179
ENSG00000067646	ZFY	zinc finger protein, Y-linked [Source:HGNC Symbol;Acc:HGNC:12870]	0.0552736	0.935	0.317034	0.643045	0.720014	0.410855
ENSG00000067704	IARS2	isoleucyl-tRNA synthetase 2, mitochondrial [Source:HGNC Symbol;Acc:HGNC:29685]	-0.128533	0.447811	-0.171406	0.320471	-0.165976	0.414641
ENSG00000067715	SYT1	synaptotagmin 1 [Source:HGNC Symbol;Acc:HGNC:11509]	0.224772	0.743708	-1.04049	0.164033	-0.959941	0.287115
ENSG00000067798	NAV3	neuron navigator 3 [Source:HGNC Symbol;Acc:HGNC:15998]	-0.0691237	0.825951	-0.196733	0.537497	0.507854	0.222956
ENSG00000067829	IDH3G	isocitrate dehydrogenase 3 (NAD(+)) gamma [Source:HGNC Symbol;Acc:HGNC:5386]	-0.185887	0.026978	0.0621	0.368506	-0.165804	0.0836539
ENSG00000067836	ROGDI	rogdi homolog [Source:HGNC Symbol;Acc:HGNC:29478]	-0.87847	0.00373312	-0.693632	0.0110467	-0.681673	0.0293621
ENSG00000067840	PDZD4	PDZ domain containing 4 [Source:HGNC Symbol;Acc:HGNC:21167]	-0.969684	0.00366352	-0.613623	0.026785	-0.696859	0.0384467
ENSG00000067842	ATP2B3	ATPase plasma membrane Ca2+ transporting 3 [Source:HGNC Symbol;Acc:HGNC:816]	-0.000290837	0.998685	-0.166078	0.364601	-0.015956	0.94224
ENSG00000067900	ROCK1	Rho associated coiled-coil containing protein kinase 1 [Source:HGNC Symbol;Acc:HGNC:10251]	0.138212	0.374086	0.334349	0.0592414	0.0900745	0.634896
ENSG00000067955	CBFB	core-binding factor beta subunit [Source:HGNC Symbol;Acc:HGNC:1539]	-0.0831223	0.518784	0.129161	0.327953	0.0138985	0.929852
ENSG00000067992	PDK3	pyruvate dehydrogenase kinase 3 [Source:HGNC Symbol;Acc:HGNC:8811]	1.70623	0.000627979	1.22924	0.00336998	0.00333932	0.99208
ENSG00000068001	HYAL2	hyaluronoglucosaminidase 2 [Source:HGNC Symbol;Acc:HGNC:5321]	-0.848725	0.0388407	-0.712012	0.0691546	-0.912383	0.0629919
ENSG00000068024	HDAC4	histone deacetylase 4 [Source:HGNC Symbol;Acc:HGNC:14063]	0.343958	0.145103	1.32468	0.000658861	0.840751	0.0168932
ENSG00000068028	RASSF1	Ras association domain family member 1 [Source:HGNC Symbol;Acc:HGNC:9882]	-0.327556	0.0311915	-0.501387	0.0051777	-0.44593	0.0189425
ENSG00000068078	FGFR3	fibroblast growth factor receptor 3 [Source:HGNC Symbol;Acc:HGNC:3690]	-1.75354	0.128277	-2.61805	0.0389093	-1.65986	0.230235
ENSG00000068079	IFI35	interferon induced protein 35 [Source:HGNC Symbol;Acc:HGNC:5399]	1.39804	0.0262168	2.89067	0.000913425	1.84939	0.0204737
ENSG00000068097	HEATR6	HEAT repeat containing 6 [Source:HGNC Symbol;Acc:HGNC:24076]	-0.116607	0.195308	-0.196936	0.0490429	0.0125076	0.904792
ENSG00000068120	COASY	Coenzyme A synthase [Source:HGNC Symbol;Acc:HGNC:29932]	0.0274386	0.760706	0.134677	0.168708	-0.0981205	0.397264
ENSG00000068137	PLEKHH3	pleckstrin homology, MyTH4 and FERM domain containing H3 [Source:HGNC Symbol;Acc:HGNC:26105]	-1.02916	0.305115	-2.85936	0.0207247	-2.26018	0.0966744
ENSG00000068305	MEF2A	myocyte enhancer factor 2A [Source:HGNC Symbol;Acc:HGNC:6993]	-0.163511	0.306017	0.145249	0.358684	-0.771505	0.00533527
ENSG00000068308	OTUD5	OTU deubiquitinase 5 [Source:HGNC Symbol;Acc:HGNC:25402]	0.0674335	0.474761	0.429439	0.00283806	0.285895	0.0409422
ENSG00000068323	TFE3	transcription factor binding to IGHM enhancer 3 [Source:HGNC Symbol;Acc:HGNC:11752]	-0.186555	0.149596	-0.0338184	0.774667	-0.132166	0.38627
ENSG00000068354	TBC1D25	TBC1 domain family member 25 [Source:HGNC Symbol;Acc:HGNC:8092]	-0.068917	0.58528	0.146059	0.26765	0.136728	0.396386
ENSG00000068366	ACSL4	acyl-CoA synthetase long-chain family member 4 [Source:HGNC Symbol;Acc:HGNC:3571]	-0.0262239	0.892131	0.488304	0.0388407	0.919755	0.00716838
ENSG00000068383	INPP5A	inositol polyphosphate-5-phosphatase A [Source:HGNC Symbol;Acc:HGNC:6076]
ENSG00000068394	GPKOW	G-patch domain and KOW motifs [Source:HGNC Symbol;Acc:HGNC:30677]	0.00296276	0.983522	0.0178205	0.901203	0.0257574	0.88581
ENSG00000068400	GRIPAP1	GRIP1 associated protein 1 [Source:HGNC Symbol;Acc:HGNC:18706]	0.223768	0.272325	0.687688	0.00992361	0.324643	0.207685
ENSG00000068438	FTSJ1	FtsJ RNA methyltransferase homolog 1 (E. coli) [Source:HGNC Symbol;Acc:HGNC:13254]
ENSG00000068489	PRR11	proline rich 11 [Source:HGNC Symbol;Acc:HGNC:25619]	-0.906827	0.191962	-1.07004	0.133512	-2.29873	0.0245669
ENSG00000068615	REEP1	receptor accessory protein 1 [Source:HGNC Symbol;Acc:HGNC:25786]	-0.660449	0.430658	-1.67465	0.0759536	-1.60502	0.143145
ENSG00000068650	ATP11A	ATPase phospholipid transporting 11A [Source:HGNC Symbol;Acc:HGNC:13552]	-0.558168	0.0142764	-0.279307	0.138585	-0.600881	0.0261166
ENSG00000068654	POLR1A	RNA polymerase I subunit A [Source:HGNC Symbol;Acc:HGNC:17264]
ENSG00000068697	LAPTM4A	lysosomal protein transmembrane 4 alpha [Source:HGNC Symbol;Acc:HGNC:6924]	-0.0335833	0.849444	0.199512	0.283627	-0.191656	0.387844
ENSG00000068724	TTC7A	tetratricopeptide repeat domain 7A [Source:HGNC Symbol;Acc:HGNC:19750]	-0.266221	0.448199	0.14371	0.676767	-0.307796	0.478914
ENSG00000068745	IP6K2	inositol hexakisphosphate kinase 2 [Source:HGNC Symbol;Acc:HGNC:17313]	0.238757	0.0555851	-0.12522	0.260396	-0.0553378	0.67623
ENSG00000068784	SRBD1	S1 RNA binding domain 1 [Source:HGNC Symbol;Acc:HGNC:25521]	0.0903755	0.615258	0.50801	0.0246943	0.239158	0.305526
ENSG00000068796	KIF2A	kinesin family member 2A [Source:HGNC Symbol;Acc:HGNC:6318]	0.03173	0.724393	0.00729982	0.935008	0.107318	0.327086
ENSG00000068831	RASGRP2	RAS guanyl releasing protein 2 [Source:HGNC Symbol;Acc:HGNC:9879]	-0.389374	0.431471	0.0822051	0.864577	-0.0284628	0.962018
ENSG00000068878	PSME4	proteasome activator subunit 4 [Source:HGNC Symbol;Acc:HGNC:20635]	0.0605482	0.481551	-0.015969	0.849705	-0.00491394	0.962431
ENSG00000068885	IFT80	intraflagellar transport 80 [Source:HGNC Symbol;Acc:HGNC:29262]	-0.356703	0.143886	-0.0812009	0.715256	0.0244867	0.929434
ENSG00000068903	SIRT2	sirtuin 2 [Source:HGNC Symbol;Acc:HGNC:10886]	-0.0204312	0.822387	-0.197786	0.0636513	-0.299453	0.0336008
ENSG00000068912	ERLEC1	endoplasmic reticulum lectin 1 [Source:HGNC Symbol;Acc:HGNC:25222]	0.190048	0.129845	0.094274	0.417527	0.195759	0.181238
ENSG00000068971	PPP2R5B	protein phosphatase 2 regulatory subunit B'beta [Source:HGNC Symbol;Acc:HGNC:9310]	-0.300963	0.146395	-0.478671	0.0378957	-0.247547	0.259578
ENSG00000068976	PYGM	phosphorylase, glycogen, muscle [Source:HGNC Symbol;Acc:HGNC:9726]	0.55223	0.110441	0.440769	0.185844	0.460191	0.259298
ENSG00000069011	PITX1	paired like homeodomain 1 [Source:HGNC Symbol;Acc:HGNC:9004]	-1.72632	0.204123	-3.7394	0.0214972	-2.08629	0.218001
ENSG00000069020	MAST4	microtubule associated serine/threonine kinase family member 4 [Source:HGNC Symbol;Acc:HGNC:19037]	-0.175259	0.48815	-0.182561	0.470993	0.102117	0.742983
ENSG00000069122	ADGRF5	adhesion G protein-coupled receptor F5 [Source:HGNC Symbol;Acc:HGNC:19030]	-0.275109	0.3618	-0.524504	0.108918	-0.366647	0.333548
ENSG00000069188	SDK2	sidekick cell adhesion molecule 2 [Source:HGNC Symbol;Acc:HGNC:19308]	-0.676286	0.176296	-1.54559	0.0127904	-1.39348	0.0448303
ENSG00000069248	NUP133	nucleoporin 133 [Source:HGNC Symbol;Acc:HGNC:18016]	0.0757917	0.721326	-0.327219	0.157587	-0.270341	0.325945
ENSG00000069275	NUCKS1	nuclear casein kinase and cyclin dependent kinase substrate 1 [Source:HGNC Symbol;Acc:HGNC:29923]	-0.0249624	0.94777	-0.676218	0.11378	-0.341425	0.482621
ENSG00000069329	VPS35	VPS35, retromer complex component [Source:HGNC Symbol;Acc:HGNC:13487]	-0.108452	0.552474	-0.311288	0.121	-0.373599	0.123023
ENSG00000069345	DNAJA2	DnaJ heat shock protein family (Hsp40) member A2 [Source:HGNC Symbol;Acc:HGNC:14884]	0.0712748	0.622192	0.0330585	0.817709	0.0812154	0.646558
ENSG00000069399	BCL3	B-cell CLL/lymphoma 3 [Source:HGNC Symbol;Acc:HGNC:998]	-0.172055	0.650274	0.582749	0.157347	1.90041	0.00511132
ENSG00000069424	KCNAB2	potassium voltage-gated channel subfamily A regulatory beta subunit 2 [Source:HGNC Symbol;Acc:HGNC:6229]	-0.338225	0.41421	-0.431089	0.306396	-0.678372	0.20965
ENSG00000069482	GAL	galanin and GMAP prepropeptide [Source:HGNC Symbol;Acc:HGNC:4114]	-0.895044	0.267861	-2.16579	0.0254575	-1.27299	0.214936
ENSG00000069493	CLEC2D	C-type lectin domain family 2 member D [Source:HGNC Symbol;Acc:HGNC:14351]	0.503775	0.227386	1.21042	0.0179009	0.820466	0.130289
ENSG00000069509	FUNDC1	FUN14 domain containing 1 [Source:HGNC Symbol;Acc:HGNC:28746]	-0.120943	0.783812	-0.450212	0.326542	-0.14638	0.790833
ENSG00000069535	MAOB	monoamine oxidase B [Source:HGNC Symbol;Acc:HGNC:6834]	-0.0879703	0.611816	-0.201018	0.267267	0.0431776	0.839715
ENSG00000069667	RORA	RAR related orphan receptor A [Source:HGNC Symbol;Acc:HGNC:10258]	0.260013	0.439526	0.790048	0.045601	0.462258	0.282954
ENSG00000069696	DRD4	dopamine receptor D4 [Source:HGNC Symbol;Acc:HGNC:3025]	0.800993	0.017978	0.0384486	0.88198	-0.0916642	0.777333
ENSG00000069702	TGFBR3	transforming growth factor beta receptor 3 [Source:HGNC Symbol;Acc:HGNC:11774]	-0.762207	0.0671946	-0.252659	0.487536	0.282887	0.467561
ENSG00000069712	KIAA1107	KIAA1107 [Source:HGNC Symbol;Acc:HGNC:29192]	0.29775	0.0275408	-0.265042	0.0419779	-0.0709749	0.590716
ENSG00000069764	PLA2G10	phospholipase A2 group X [Source:HGNC Symbol;Acc:HGNC:9029]	0.122646	0.428153	0.200247	0.214737	0.143814	0.452779
ENSG00000069812	HES2	hes family bHLH transcription factor 2 [Source:HGNC Symbol;Acc:HGNC:16005]	-0.12685	0.606192	-0.511214	0.0709313	-0.284559	0.367145
ENSG00000069849	ATP1B3	ATPase Na+/K+ transporting subunit beta 3 [Source:HGNC Symbol;Acc:HGNC:806]	-0.301816	0.089908	0.159392	0.327115	0.128824	0.514251
ENSG00000069869	NEDD4	neural precursor cell expressed, developmentally down-regulated 4, E3 ubiquitin protein ligase [Source:HGNC Symbol;Acc:HGNC:7727]	-0.127046	0.71034	-0.429545	0.235904	0.00829484	0.982394
ENSG00000069943	PIGB	phosphatidylinositol glycan anchor biosynthesis class B [Source:HGNC Symbol;Acc:HGNC:8959]	0.134888	0.332522	0.280384	0.0710146	0.152204	0.375359
ENSG00000069956	MAPK6	mitogen-activated protein kinase 6 [Source:HGNC Symbol;Acc:HGNC:6879]	0.213115	0.240371	0.150453	0.393145	0.156588	0.473224
ENSG00000069966	GNB5	G protein subunit beta 5 [Source:HGNC Symbol;Acc:HGNC:4401]
ENSG00000069974	RAB27A	RAB27A, member RAS oncogene family [Source:HGNC Symbol;Acc:HGNC:9766]	-0.140066	0.65744	0.813936	0.035116	0.654159	0.13106
ENSG00000069998	CECR5	cat eye syndrome chromosome region, candidate 5 [Source:HGNC Symbol;Acc:HGNC:1843]	0.161978	0.33652	-0.262639	0.141297	-0.209815	0.319891
ENSG00000070010	UFD1L	ubiquitin fusion degradation 1 like (yeast) [Source:HGNC Symbol;Acc:HGNC:12520]	0.305869	0.0230168	-0.10667	0.330927	-0.103787	0.346856
ENSG00000070018	LRP6	LDL receptor related protein 6 [Source:HGNC Symbol;Acc:HGNC:6698]	-0.846135	0.187707	-1.25103	0.0703159	-0.48576	0.520374
ENSG00000070019	GUCY2C	guanylate cyclase 2C [Source:HGNC Symbol;Acc:HGNC:4688]	-0.127	0.564689	-0.422844	0.0888425	-0.29973	0.291866
ENSG00000070031	SCT	secretin [Source:HGNC Symbol;Acc:HGNC:10607]
ENSG00000070047	PHRF1	PHD and ring finger domains 1 [Source:HGNC Symbol;Acc:HGNC:24351]	0.0314414	0.602117	0.0601359	0.333258	0.167421	0.0579463
ENSG00000070061	IKBKAP	inhibitor of kappa light polypeptide gene enhancer in B-cells, kinase complex-associated protein [Source:HGNC Symbol;Acc:HGNC:5959]	0.206373	0.0843822	-0.243497	0.0506537	-0.0930061	0.482227
ENSG00000070081	NUCB2	nucleobindin 2 [Source:HGNC Symbol;Acc:HGNC:8044]	-0.0370323	0.897243	-0.494842	0.121932	-0.47711	0.209506
ENSG00000070087	PFN2	profilin 2 [Source:HGNC Symbol;Acc:HGNC:8882]	-1.0569	0.168541	-1.66505	0.0487175	-0.892946	0.33059
ENSG00000070159	PTPN3	protein tyrosine phosphatase, non-receptor type 3 [Source:HGNC Symbol;Acc:HGNC:9655]	-0.846289	0.486184	-2.32888	0.0872613	-1.93946	0.223256
ENSG00000070182	SPTB	spectrin beta, erythrocytic [Source:HGNC Symbol;Acc:HGNC:11274]	-1.25326	0.480146	-3.3248	0.0928529	-2.1508	0.34153
ENSG00000070190	DAPP1	dual adaptor of phosphotyrosine and 3-phosphoinositides 1 [Source:HGNC Symbol;Acc:HGNC:16500]	0.446775	0.313994	1.54964	0.00885252	0.750235	0.18107
ENSG00000070214	SLC44A1	solute carrier family 44 member 1 [Source:HGNC Symbol;Acc:HGNC:18798]	0.124069	0.411978	0.420653	0.0243641	-0.246861	0.203883
ENSG00000070269	TMEM260	transmembrane protein 260 [Source:HGNC Symbol;Acc:HGNC:20185]	0.376402	0.00372596	0.0100546	0.906393	0.0608199	0.574509
ENSG00000070366	SMG6	SMG6, nonsense mediated mRNA decay factor [Source:HGNC Symbol;Acc:HGNC:17809]	-0.221026	0.0845283	-0.221293	0.0842375	-0.0890006	0.51862
ENSG00000070367	EXOC5	exocyst complex component 5 [Source:HGNC Symbol;Acc:HGNC:10696]	0.130219	0.172172	0.112777	0.228092	0.0330552	0.763704
ENSG00000070371	CLTCL1	clathrin heavy chain like 1 [Source:HGNC Symbol;Acc:HGNC:2093]	-0.534135	0.213993	-0.882206	0.0614958	-0.990773	0.0850854
ENSG00000070388	FGF22	fibroblast growth factor 22 [Source:HGNC Symbol;Acc:HGNC:3679]	-0.706628	0.0525782	-0.841926	0.0283761	-0.750652	0.0863264
ENSG00000070404	FSTL3	follistatin like 3 [Source:HGNC Symbol;Acc:HGNC:3973]	-0.264319	0.0954834	-0.35887	0.036364	0.0070909	0.96736
ENSG00000070413	DGCR2	DiGeorge syndrome critical region gene 2 [Source:HGNC Symbol;Acc:HGNC:2845]	-0.0809632	0.325303	0.295425	0.00790747	0.0766102	0.448392
ENSG00000070423	RNF126	ring finger protein 126 [Source:HGNC Symbol;Acc:HGNC:21151]	0.025984	0.737723	0.0185388	0.810713	0.135508	0.166483
ENSG00000070444	MNT	MAX network transcriptional repressor [Source:HGNC Symbol;Acc:HGNC:7188]	-0.192061	0.153394	-0.292677	0.0471689	-0.313867	0.0770682
ENSG00000070476	ZXDC	ZXD family zinc finger C [Source:HGNC Symbol;Acc:HGNC:28160]	-0.0606376	0.603357	0.157332	0.204782	0.0620508	0.669993
ENSG00000070495	JMJD6	arginine demethylase and lysine hydroxylase [Source:HGNC Symbol;Acc:HGNC:19355]	-0.0836934	0.544142	0.239765	0.115156	0.27685	0.140092
ENSG00000070501	POLB	DNA polymerase beta [Source:HGNC Symbol;Acc:HGNC:9174]	-0.0962916	0.571226	-0.353656	0.0701861	-0.414199	0.0845138
ENSG00000070526	ST6GALNAC1	ST6 N-acetylgalactosaminide alpha-2,6-sialyltransferase 1 [Source:HGNC Symbol;Acc:HGNC:23614]	-0.503181	0.177914	0.813796	0.0486133	0.651483	0.128615
ENSG00000070540	WIPI1	WD repeat domain, phosphoinositide interacting 1 [Source:HGNC Symbol;Acc:HGNC:25471]	0.186078	0.27381	0.646806	0.00577333	-0.325344	0.139566
ENSG00000070601	FRMPD1	FERM and PDZ domain containing 1 [Source:HGNC Symbol;Acc:HGNC:29159]	-0.138149	0.689889	-0.334084	0.350171	-0.246075	0.572013
ENSG00000070610	GBA2	glucosylceramidase beta 2 [Source:HGNC Symbol;Acc:HGNC:18986]	-0.334881	0.0316859	-0.0994055	0.439667	-0.224241	0.185983
ENSG00000070614	NDST1	N-deacetylase and N-sulfotransferase 1 [Source:HGNC Symbol;Acc:HGNC:7680]	-1.14279	0.0903916	-0.847887	0.185336	-2.19826	0.0161424
ENSG00000070669	ASNS	asparagine synthetase (glutamine-hydrolyzing) [Source:HGNC Symbol;Acc:HGNC:753]	0.00352787	0.990171	-0.25656	0.386444	0.228817	0.52076
ENSG00000070718	AP3M2	adaptor related protein complex 3 mu 2 subunit [Source:HGNC Symbol;Acc:HGNC:570]	-0.076601	0.605632	-0.123296	0.41439	-0.106629	0.56655
ENSG00000070731	ST6GALNAC2	ST6 N-acetylgalactosaminide alpha-2,6-sialyltransferase 2 [Source:HGNC Symbol;Acc:HGNC:10867]	1.89835	0.32603	2.13053	0.275314	1.22148	0.601848
ENSG00000070756	PABPC1	poly(A) binding protein cytoplasmic 1 [Source:HGNC Symbol;Acc:HGNC:8554]	0.457108	0.120705	0.487561	0.10215	0.230156	0.431138
ENSG00000070759	TESK2	testis-specific kinase 2 [Source:HGNC Symbol;Acc:HGNC:11732]	0.587533	0.00591986	0.00527407	0.971398	-0.0714444	0.693206
ENSG00000070761	CFAP20	cilia and flagella associated protein 20 [Source:HGNC Symbol;Acc:HGNC:29523]	-0.162693	0.543179	-0.441477	0.130963	-0.122273	0.710636
ENSG00000070770	CSNK2A2	casein kinase 2 alpha 2 [Source:HGNC Symbol;Acc:HGNC:2459]	0.261413	0.0074918	0.0667716	0.351348	0.0809245	0.361218
ENSG00000070778	PTPN21	protein tyrosine phosphatase, non-receptor type 21 [Source:HGNC Symbol;Acc:HGNC:9651]	-1.04874	0.226187	-1.90373	0.0499411	-1.32668	0.220657
ENSG00000070785	EIF2B3	eukaryotic translation initiation factor 2B subunit gamma [Source:HGNC Symbol;Acc:HGNC:3259]	-0.250114	0.372876	-0.559723	0.0746514	-0.182783	0.593568
ENSG00000070814	TCOF1	treacle ribosome biogenesis factor 1 [Source:HGNC Symbol;Acc:HGNC:11654]	-0.0228987	0.903098	-0.115483	0.545559	0.0636457	0.786541
ENSG00000070831	CDC42	cell division cycle 42 [Source:HGNC Symbol;Acc:HGNC:1736]	-0.222669	0.102702	0.0991015	0.424717	0.00816481	0.956858
ENSG00000070882	OSBPL3	oxysterol binding protein like 3 [Source:HGNC Symbol;Acc:HGNC:16370]	-0.32796	0.109477	-0.370039	0.0784118	-0.572035	0.0398939
ENSG00000070886	EPHA8	EPH receptor A8 [Source:HGNC Symbol;Acc:HGNC:3391]	-0.215339	0.709243	-0.516782	0.384188	-0.182584	0.799311
ENSG00000070915	SLC12A3	solute carrier family 12 member 3 [Source:HGNC Symbol;Acc:HGNC:10912]	0.223465	0.434279	0.532512	0.0929037	0.412562	0.262409
ENSG00000070950	RAD18	RAD18, E3 ubiquitin protein ligase [Source:HGNC Symbol;Acc:HGNC:18278]	0.043078	0.826528	-0.334588	0.125708	-0.179921	0.472511
ENSG00000070961	ATP2B1	ATPase plasma membrane Ca2+ transporting 1 [Source:HGNC Symbol;Acc:HGNC:814]	-0.122561	0.296601	-0.439421	0.00637244	0.928396	0.000447658
ENSG00000070985	TRPM5	transient receptor potential cation channel subfamily M member 5 [Source:HGNC Symbol;Acc:HGNC:14323]	0.0595788	0.741448	-0.0385939	0.830291	0.36323	0.143026
ENSG00000071051	NCK2	NCK adaptor protein 2 [Source:HGNC Symbol;Acc:HGNC:7665]	0.169098	0.304929	0.408368	0.0351769	0.771852	0.00619726
ENSG00000071054	MAP4K4	mitogen-activated protein kinase kinase kinase kinase 4 [Source:HGNC Symbol;Acc:HGNC:6866]	0.798123	0.0121756	0.849978	0.00925478	0.724277	0.0423862
ENSG00000071073	MGAT4A	mannosyl (alpha-1,3-)-glycoprotein beta-1,4-N-acetylglucosaminyltransferase, isozyme A [Source:HGNC Symbol;Acc:HGNC:7047]	0.457322	0.165058	0.247608	0.424973	0.00938883	0.980123
ENSG00000071082	RPL31	ribosomal protein L31 [Source:HGNC Symbol;Acc:HGNC:10334]	0.0963719	0.63903	-0.0121203	0.952502	0.155941	0.545078
ENSG00000071127	WDR1	WD repeat domain 1 [Source:HGNC Symbol;Acc:HGNC:12754]	-0.106523	0.546636	0.139052	0.436385	0.302318	0.197228
ENSG00000071189	SNX13	sorting nexin 13 [Source:HGNC Symbol;Acc:HGNC:21335]	0.147152	0.0788597	-0.060688	0.416664	-0.0891958	0.344033
ENSG00000071205	ARHGAP10	Rho GTPase activating protein 10 [Source:HGNC Symbol;Acc:HGNC:26099]	-0.0462746	0.847106	-0.115754	0.632511	-1.1632	0.00658024
ENSG00000071242	RPS6KA2	ribosomal protein S6 kinase A2 [Source:HGNC Symbol;Acc:HGNC:10431]	0.346633	0.23049	0.078374	0.773063	-0.401167	0.262893
ENSG00000071243	ING3	inhibitor of growth family member 3 [Source:HGNC Symbol;Acc:HGNC:14587]	0.00720886	0.958312	0.0726324	0.602795	0.250396	0.181215
ENSG00000071246	VASH1	vasohibin 1 [Source:HGNC Symbol;Acc:HGNC:19964]	-1.07096	0.0327621	-0.832374	0.0754414	-1.16271	0.0523387
ENSG00000071282	LMCD1	LIM and cysteine rich domains 1 [Source:HGNC Symbol;Acc:HGNC:6633]	-0.526954	0.354322	-1.39565	0.0376243	-0.342792	0.620758
ENSG00000071462	WBSCR22	Williams-Beuren syndrome chromosome region 22 [Source:HGNC Symbol;Acc:HGNC:16405]	0.362672	0.00300921	0.209582	0.0323264	0.238371	0.045377
ENSG00000071537	SEL1L	SEL1L ERAD E3 ligase adaptor subunit [Source:HGNC Symbol;Acc:HGNC:10717]	0.0999157	0.576219	0.126799	0.481754	-0.0605286	0.783146
ENSG00000071539	TRIP13	thyroid hormone receptor interactor 13 [Source:HGNC Symbol;Acc:HGNC:12307]	-1.49017	0.327636	-1.96538	0.209542	0.813224	0.658732
ENSG00000071553	ATP6AP1	ATPase H+ transporting accessory protein 1 [Source:HGNC Symbol;Acc:HGNC:868]	0.0724973	0.688766	-0.119875	0.512883	-0.515741	0.0539043
ENSG00000071564	TCF3	transcription factor 3 [Source:HGNC Symbol;Acc:HGNC:11633]	-0.341156	0.101896	-0.534136	0.0233624	-0.204948	0.388201
ENSG00000071575	TRIB2	tribbles pseudokinase 2 [Source:HGNC Symbol;Acc:HGNC:30809]	0.421762	0.124848	0.351675	0.187636	0.450966	0.177946
ENSG00000071626	DAZAP1	DAZ associated protein 1 [Source:HGNC Symbol;Acc:HGNC:2683]	-0.0305502	0.664927	-0.175235	0.040045	0.097077	0.290822
ENSG00000071655	MBD3	methyl-CpG binding domain protein 3 [Source:HGNC Symbol;Acc:HGNC:6918]	-0.475268	0.159018	-0.451907	0.177202	-0.313728	0.427738
ENSG00000071794	HLTF	helicase like transcription factor [Source:HGNC Symbol;Acc:HGNC:11099]	-0.22738	0.581191	-0.997032	0.0431438	-0.503263	0.340946
ENSG00000071859	FAM50A	family with sequence similarity 50 member A [Source:HGNC Symbol;Acc:HGNC:18786]	-0.0225133	0.741399	-0.281828	0.00494486	-0.343746	0.00560397
ENSG00000071889	FAM3A	family with sequence similarity 3 member A [Source:HGNC Symbol;Acc:HGNC:13749]	-0.00634393	0.923023	-0.118918	0.107833	-0.0575887	0.491404
ENSG00000071894	CPSF1	cleavage and polyadenylation specific factor 1 [Source:HGNC Symbol;Acc:HGNC:2324]	0.122943	0.523466	0.200753	0.311116	0.171934	0.476967
ENSG00000071909	MYO3B	myosin IIIB [Source:HGNC Symbol;Acc:HGNC:15576]	0.233104	0.345337	0.364629	0.160326	0.188878	0.532557
ENSG00000071967	CYBRD1	cytochrome b reductase 1 [Source:HGNC Symbol;Acc:HGNC:20797]	-0.52925	0.169747	-1.15634	0.0143419	-2.5048	0.0010538
ENSG00000071994	PDCD2	programmed cell death 2 [Source:HGNC Symbol;Acc:HGNC:8762]	0.134785	0.288353	-0.0166143	0.890544	0.0972372	0.508158
ENSG00000072041	SLC6A15	solute carrier family 6 member 15 [Source:HGNC Symbol;Acc:HGNC:13621]	-2.12215	0.224217	-4.16488	0.0375627	-3.03057	0.172923
ENSG00000072042	RDH11	retinol dehydrogenase 11 (all-trans/9-cis/11-cis) [Source:HGNC Symbol;Acc:HGNC:17964]	0.0180985	0.880535	-0.13256	0.294458	-0.108451	0.480981
ENSG00000072062	PRKACA	protein kinase cAMP-activated catalytic subunit alpha [Source:HGNC Symbol;Acc:HGNC:9380]	-0.631231	0.00605438	-0.706072	0.00355959	-0.73539	0.00830161
ENSG00000072071	ADGRL1	adhesion G protein-coupled receptor L1 [Source:HGNC Symbol;Acc:HGNC:20973]	-0.131226	0.600467	-0.0156932	0.949452	-0.107476	0.729835
ENSG00000072110	ACTN1	actinin alpha 1 [Source:HGNC Symbol;Acc:HGNC:163]	-0.415616	0.128405	-0.867099	0.0103598	-1.25224	0.00534914
ENSG00000072121	ZFYVE26	zinc finger FYVE-type containing 26 [Source:HGNC Symbol;Acc:HGNC:20761]	0.703981	0.0345326	1.08458	0.00572235	0.514202	0.160021
ENSG00000072133	RPS6KA6	ribosomal protein S6 kinase A6 [Source:HGNC Symbol;Acc:HGNC:10435]	-0.924581	0.307035	-1.91147	0.0604668	-1.34847	0.241318
ENSG00000072134	EPN2	epsin 2 [Source:HGNC Symbol;Acc:HGNC:18639]	-0.358596	0.332135	-0.977406	0.028243	-0.363632	0.42594
ENSG00000072135	PTPN18	protein tyrosine phosphatase, non-receptor type 18 [Source:HGNC Symbol;Acc:HGNC:9649]
ENSG00000072163	LIMS2	LIM zinc finger domain containing 2 [Source:HGNC Symbol;Acc:HGNC:16084]	-0.25555	0.356907	-0.414247	0.156916	0.106289	0.736291
ENSG00000072182	ASIC4	acid sensing ion channel subunit family member 4 [Source:HGNC Symbol;Acc:HGNC:21263]
ENSG00000072195	SPEG	SPEG complex locus [Source:HGNC Symbol;Acc:HGNC:16901]	-0.414931	0.125915	-0.12752	0.604697	-0.162148	0.599027
ENSG00000072210	ALDH3A2	aldehyde dehydrogenase 3 family member A2 [Source:HGNC Symbol;Acc:HGNC:403]	-0.111042	0.526734	-0.729267	0.0045104	-0.969244	0.00334078
ENSG00000072274	TFRC	transferrin receptor [Source:HGNC Symbol;Acc:HGNC:11763]	-0.0150242	0.894967	-0.233913	0.0757136	0.394451	0.0271666
ENSG00000072310	SREBF1	sterol regulatory element binding transcription factor 1 [Source:HGNC Symbol;Acc:HGNC:11289]	-0.921664	0.0154149	-0.0762923	0.790841	0.352438	0.342152
ENSG00000072364	AFF4	AF4/FMR2 family member 4 [Source:HGNC Symbol;Acc:HGNC:17869]	0.227042	0.0399115	0.1376	0.164248	0.043478	0.702187
ENSG00000072401	UBE2D1	ubiquitin conjugating enzyme E2 D1 [Source:HGNC Symbol;Acc:HGNC:12474]	-0.0832808	0.46475	0.399766	0.00954667	0.33049	0.0471342
ENSG00000072415	MPP5	membrane palmitoylated protein 5 [Source:HGNC Symbol;Acc:HGNC:18669]	-0.0561238	0.671821	-0.187994	0.18653	-0.257967	0.147751
ENSG00000072422	RHOBTB1	Rho related BTB domain containing 1 [Source:HGNC Symbol;Acc:HGNC:18738]	-0.902894	0.114671	-1.02547	0.0810546	-3.14925	0.00179572
ENSG00000072501	SMC1A	structural maintenance of chromosomes 1A [Source:HGNC Symbol;Acc:HGNC:11111]	-0.174204	0.570265	-0.236997	0.445313	-0.303032	0.436138
ENSG00000072506	HSD17B10	hydroxysteroid 17-beta dehydrogenase 10 [Source:HGNC Symbol;Acc:HGNC:4800]	-0.39206	0.06701	-0.265439	0.181373	-0.325674	0.177365
ENSG00000072518	MARK2	microtubule affinity regulating kinase 2 [Source:HGNC Symbol;Acc:HGNC:3332]	0.0615457	0.495313	0.201944	0.054668	0.130823	0.262961
ENSG00000072571	HMMR	hyaluronan mediated motility receptor [Source:HGNC Symbol;Acc:HGNC:5012]	-0.97091	0.369014	-2.0615	0.0848383	-1.33485	0.326853
ENSG00000072609	CHFR	checkpoint with forkhead and ring finger domains, E3 ubiquitin protein ligase [Source:HGNC Symbol;Acc:HGNC:20455]	0.00527162	0.960581	0.130959	0.247816	0.0760613	0.574485
ENSG00000072657	TRHDE	thyrotropin releasing hormone degrading enzyme [Source:HGNC Symbol;Acc:HGNC:30748]	0.229716	0.817064	-1.46755	0.173516	-0.963472	0.448016
ENSG00000072682	P4HA2	prolyl 4-hydroxylase subunit alpha 2 [Source:HGNC Symbol;Acc:HGNC:8547]	-0.371267	0.285525	-0.4868	0.175193	-0.684986	0.134805
ENSG00000072694	FCGR2B	Fc fragment of IgG receptor IIb [Source:HGNC Symbol;Acc:HGNC:3618]	-0.802994	0.1183	0.0795909	0.862637	-1.51079	0.0295447
ENSG00000072736	NFATC3	nuclear factor of activated T-cells 3 [Source:HGNC Symbol;Acc:HGNC:7777]	0.0277836	0.829086	0.169847	0.21726	0.0716743	0.650246
ENSG00000072756	TRNT1	tRNA nucleotidyl transferase 1 [Source:HGNC Symbol;Acc:HGNC:17341]	0.2076	0.0296969	0.137601	0.109126	0.146718	0.160478
ENSG00000072778	ACADVL	acyl-CoA dehydrogenase, very long chain [Source:HGNC Symbol;Acc:HGNC:92]	-0.203326	0.230709	0.00549787	0.972403	-0.340596	0.124793
ENSG00000072786	STK10	serine/threonine kinase 10 [Source:HGNC Symbol;Acc:HGNC:11388]	-0.238239	0.476607	0.101256	0.757955	0.266972	0.521011
ENSG00000072803	FBXW11	F-box and WD repeat domain containing 11 [Source:HGNC Symbol;Acc:HGNC:13607]	0.0226755	0.8503	-0.095973	0.436235	-0.138791	0.364937
ENSG00000072818	ACAP1	ArfGAP with coiled-coil, ankyrin repeat and PH domains 1 [Source:HGNC Symbol;Acc:HGNC:16467]	-0.461116	0.307718	0.192758	0.657736	0.392951	0.475932
ENSG00000072832	CRMP1	collapsin response mediator protein 1 [Source:HGNC Symbol;Acc:HGNC:2365]	-0.781409	0.136207	-1.43919	0.0193665	-1.3418	0.0553825
ENSG00000072840	EVC	EvC ciliary complex subunit 1 [Source:HGNC Symbol;Acc:HGNC:3497]	-0.952323	0.142951	-1.46227	0.0413547	-1.65808	0.057014
ENSG00000072849	DERL2	derlin 2 [Source:HGNC Symbol;Acc:HGNC:17943]	0.104323	0.128199	0.100672	0.139617	0.0707097	0.367951
ENSG00000072858	SIDT1	SID1 transmembrane family member 1 [Source:HGNC Symbol;Acc:HGNC:25967]
ENSG00000072864	NDE1	nudE neurodevelopment protein 1 [Source:HGNC Symbol;Acc:HGNC:17619]
ENSG00000072952	MRVI1	murine retrovirus integration site 1 homolog [Source:HGNC Symbol;Acc:HGNC:7237]	-0.00781734	0.962901	-0.157178	0.367249	-0.203761	0.351057
ENSG00000072954	TMEM38A	transmembrane protein 38A [Source:HGNC Symbol;Acc:HGNC:28462]	-0.255556	0.475853	-1.23762	0.0103029	-0.904693	0.0742372
ENSG00000072958	AP1M1	adaptor related protein complex 1 mu 1 subunit [Source:HGNC Symbol;Acc:HGNC:13667]
ENSG00000073008	PVR	poliovirus receptor [Source:HGNC Symbol;Acc:HGNC:9705]	-0.548528	0.189143	-0.991349	0.036714	0.599332	0.220432
ENSG00000073050	XRCC1	X-ray repair cross complementing 1 [Source:HGNC Symbol;Acc:HGNC:12828]	0.0199908	0.892869	-0.487949	0.0139844	-0.447639	0.0400286
ENSG00000073060	SCARB1	scavenger receptor class B member 1 [Source:HGNC Symbol;Acc:HGNC:1664]	0.0379146	0.897533	-1.31404	0.00348315	-1.74547	0.00254752
ENSG00000073067	CYP2W1	cytochrome P450 family 2 subfamily W member 1 [Source:HGNC Symbol;Acc:HGNC:20243]	0.607934	0.0547248	-0.0451459	0.865494	0.0228234	0.945415
ENSG00000073111	MCM2	minichromosome maintenance complex component 2 [Source:HGNC Symbol;Acc:HGNC:6944]	-0.240007	0.66176	-0.988928	0.106892	-0.58971	0.40096
ENSG00000073146	MOV10L1	Mov10 RISC complex RNA helicase like 1 [Source:HGNC Symbol;Acc:HGNC:7201]	-0.22203	0.130681	-0.389808	0.0218725	-0.452845	0.0285225
ENSG00000073150	PANX2	pannexin 2 [Source:HGNC Symbol;Acc:HGNC:8600]	-0.232886	0.452178	-0.333281	0.293795	0.344807	0.366589
ENSG00000073169	SELO	selenoprotein O [Source:EntrezGene;Acc:83642]	-0.0284189	0.798407	0.0623235	0.579522	-0.0446532	0.746684
ENSG00000073282	TP63	tumor protein p63 [Source:HGNC Symbol;Acc:HGNC:15979]	1.17454	0.0223612	0.861573	0.0662425	0.106618	0.832057
ENSG00000073331	ALPK1	alpha kinase 1 [Source:HGNC Symbol;Acc:HGNC:20917]	0.76927	0.02035	0.904089	0.0103627	0.711573	0.0540949
ENSG00000073350	LLGL2	LLGL2, scribble cell polarity complex component [Source:HGNC Symbol;Acc:HGNC:6629]	-0.659254	0.00997422	-0.606432	0.0142768	-0.410411	0.112311
ENSG00000073417	PDE8A	phosphodiesterase 8A [Source:HGNC Symbol;Acc:HGNC:8793]	0.289263	0.109673	0.588463	0.00878492	0.254011	0.235968
ENSG00000073464	CLCN4	chloride voltage-gated channel 4 [Source:HGNC Symbol;Acc:HGNC:2022]	-0.163774	0.475963	-0.984206	0.00381798	-1.27591	0.00323532
ENSG00000073536	NLE1	notchless homolog 1 [Source:HGNC Symbol;Acc:HGNC:19889]	-0.166559	0.65025	-0.656663	0.109076	-0.214412	0.63887
ENSG00000073578	SDHA	succinate dehydrogenase complex flavoprotein subunit A [Source:HGNC Symbol;Acc:HGNC:10680]	0.0666932	0.576892	0.186294	0.150599	0.163637	0.291708
ENSG00000073584	SMARCE1	SWI/SNF related, matrix associated, actin dependent regulator of chromatin, subfamily e, member 1 [Source:HGNC Symbol;Acc:HGNC:11109]	-0.0926446	0.603293	-0.139684	0.440065	0.000207962	0.999247
ENSG00000073605	GSDMB	gasdermin B [Source:HGNC Symbol;Acc:HGNC:23690]	0.294759	0.433906	0.454204	0.243889	0.345044	0.462658
ENSG00000073614	KDM5A	lysine demethylase 5A [Source:HGNC Symbol;Acc:HGNC:9886]	0.148763	0.0814344	0.30785	0.00493922	0.195768	0.0673895
ENSG00000073670	ADAM11	ADAM metallopeptidase domain 11 [Source:HGNC Symbol;Acc:HGNC:189]	-0.61295	0.419213	-1.13045	0.1609	-0.794653	0.403715
ENSG00000073711	PPP2R3A	protein phosphatase 2 regulatory subunit B''alpha [Source:HGNC Symbol;Acc:HGNC:9307]	-0.31611	0.502536	-0.472158	0.327765	-0.600753	0.320063
ENSG00000073712	FERMT2	fermitin family member 2 [Source:HGNC Symbol;Acc:HGNC:15767]	-0.761143	0.4018	-1.82507	0.0737822	-0.405473	0.714176
ENSG00000073737	DHRS9	dehydrogenase/reductase 9 [Source:HGNC Symbol;Acc:HGNC:16888]	-0.338248	0.548566	-1.35458	0.0437892	-3.34899	0.00239697
ENSG00000073754	CD5L	CD5 molecule like [Source:HGNC Symbol;Acc:HGNC:1690]	-0.0183819	0.87132	-0.148309	0.221563	-0.28968	0.0736252
ENSG00000073756	PTGS2	prostaglandin-endoperoxide synthase 2 [Source:HGNC Symbol;Acc:HGNC:9605]	0.680947	0.28168	1.75344	0.0226467	7.62665	2.63e-05
ENSG00000073792	IGF2BP2	insulin like growth factor 2 mRNA binding protein 2 [Source:HGNC Symbol;Acc:HGNC:28867]	-0.540091	0.461614	-0.587949	0.424877	-2.27904	0.0346033
ENSG00000073803	MAP3K13	mitogen-activated protein kinase kinase kinase 13 [Source:HGNC Symbol;Acc:HGNC:6852]	-0.318345	0.176407	-0.262364	0.253586	-0.0730978	0.788184
ENSG00000073849	ST6GAL1	ST6 beta-galactoside alpha-2,6-sialyltransferase 1 [Source:HGNC Symbol;Acc:HGNC:10860]	0.548692	0.138645	0.814543	0.0444129	0.342272	0.41898
ENSG00000073861	TBX21	T-box 21 [Source:HGNC Symbol;Acc:HGNC:11599]	0.529926	0.181127	1.49079	0.00534815	0.985692	0.0641605
ENSG00000073905	VDAC1P1	voltage dependent anion channel 1 pseudogene 1 [Source:HGNC Symbol;Acc:HGNC:12671]	0.209544	0.249584	0.0140889	0.934493	0.010086	0.962013
ENSG00000073910	FRY	FRY microtubule binding protein [Source:HGNC Symbol;Acc:HGNC:20367]	-1.27985	0.00582892	-0.774463	0.0448027	-0.00219017	0.995599
ENSG00000073921	PICALM	phosphatidylinositol binding clathrin assembly protein [Source:HGNC Symbol;Acc:HGNC:15514]
ENSG00000073969	NSF	N-ethylmaleimide sensitive factor, vesicle fusing ATPase [Source:HGNC Symbol;Acc:HGNC:8016]	-0.142823	0.348021	-0.250814	0.124087	-0.462768	0.0382283
ENSG00000074047	GLI2	GLI family zinc finger 2 [Source:HGNC Symbol;Acc:HGNC:4318]	-1.42144	0.362432	-3.12925	0.0731057	-2.29813	0.249679
ENSG00000074054	CLASP1	cytoplasmic linker associated protein 1 [Source:HGNC Symbol;Acc:HGNC:17088]	0.187726	0.0940205	0.0786379	0.436937	0.0227953	0.852726
ENSG00000074071	MRPS34	mitochondrial ribosomal protein S34 [Source:HGNC Symbol;Acc:HGNC:16618]	-0.428765	0.252751	-0.813439	0.0532888	-0.478608	0.301082
ENSG00000074181	NOTCH3	notch 3 [Source:HGNC Symbol;Acc:HGNC:7883]
ENSG00000074201	CLNS1A	chloride nucleotide-sensitive channel 1A [Source:HGNC Symbol;Acc:HGNC:2080]	0.0322622	0.871604	-0.244043	0.249178	-0.0330531	0.888405
ENSG00000074211	PPP2R2C	protein phosphatase 2 regulatory subunit Bgamma [Source:HGNC Symbol;Acc:HGNC:9306]	-1.43823	0.297973	-2.89241	0.0618225	-1.77038	0.30505
ENSG00000074219	TEAD2	TEA domain transcription factor 2 [Source:HGNC Symbol;Acc:HGNC:11715]	-0.366765	0.72032	-1.25076	0.247806	-0.934053	0.468323
ENSG00000074266	EED	embryonic ectoderm development [Source:HGNC Symbol;Acc:HGNC:3188]	0.271093	0.0203258	0.14605	0.142724	0.129874	0.275513
ENSG00000074276	CDHR2	cadherin related family member 2 [Source:HGNC Symbol;Acc:HGNC:18231]	-0.100443	0.60045	-0.289224	0.162615	0.0342451	0.880672
ENSG00000074317	SNCB	synuclein beta [Source:HGNC Symbol;Acc:HGNC:11140]	-0.187897	0.515342	-0.32528	0.276673	-0.400393	0.283355
ENSG00000074319	TSG101	tumor susceptibility 101 [Source:HGNC Symbol;Acc:HGNC:15971]	-0.0860494	0.586588	-0.0367143	0.814572	0.0675586	0.730353
ENSG00000074356	NCBP3	nuclear cap binding subunit 3 [Source:HGNC Symbol;Acc:HGNC:24612]	0.0317968	0.773182	0.0723921	0.518026	-0.00330065	0.98085
ENSG00000074370	ATP2A3	ATPase sarcoplasmic/endoplasmic reticulum Ca2+ transporting 3 [Source:HGNC Symbol;Acc:HGNC:813]	-0.656683	0.144543	0.242867	0.557904	0.0592092	0.907539
ENSG00000074410	CA12	carbonic anhydrase 12 [Source:HGNC Symbol;Acc:HGNC:1371]	0.165586	0.764729	-0.683782	0.243447	3.39146	0.00217773
ENSG00000074416	MGLL	monoglyceride lipase [Source:HGNC Symbol;Acc:HGNC:17038]	0.597896	0.207207	0.0863819	0.844925	0.624886	0.281833
ENSG00000074527	NTN4	netrin 4 [Source:HGNC Symbol;Acc:HGNC:13658]	-0.495601	0.378369	-0.895252	0.136657	-0.0796715	0.906623
ENSG00000074582	BCS1L	BCS1 homolog, ubiquinol-cytochrome c reductase complex chaperone [Source:HGNC Symbol;Acc:HGNC:1020]	0.0433599	0.844728	-0.0515994	0.815839	-0.00175016	0.994464
ENSG00000074590	NUAK1	NUAK family kinase 1 [Source:HGNC Symbol;Acc:HGNC:14311]	-1.03988	0.29447	-2.55931	0.0300877	-1.40763	0.260658
ENSG00000074603	DPP8	dipeptidyl peptidase 8 [Source:HGNC Symbol;Acc:HGNC:16490]
ENSG00000074621	SLC24A1	solute carrier family 24 member 1 [Source:HGNC Symbol;Acc:HGNC:10975]	0.15495	0.153167	0.0496022	0.619462	0.0630713	0.602024
ENSG00000074657	ZNF532	zinc finger protein 532 [Source:HGNC Symbol;Acc:HGNC:30940]	0.0393221	0.865103	-0.559964	0.044988	-0.81117	0.0248734
ENSG00000074660	SCARF1	scavenger receptor class F member 1 [Source:HGNC Symbol;Acc:HGNC:16820]	-0.799812	0.103661	0.352939	0.429974	0.426089	0.441464
ENSG00000074695	LMAN1	lectin, mannose binding 1 [Source:HGNC Symbol;Acc:HGNC:6631]	0.0913898	0.460578	0.0933099	0.451661	0.209704	0.198936
ENSG00000074696	HACD3	3-hydroxyacyl-CoA dehydratase 3 [Source:HGNC Symbol;Acc:HGNC:24175]	-0.189679	0.67761	-0.920727	0.0783081	-0.404756	0.48226
ENSG00000074706	IPCEF1	interaction protein for cytohesin exchange factors 1 [Source:HGNC Symbol;Acc:HGNC:21204]	1.19651	0.0243253	1.87388	0.00338725	1.49356	0.021261
ENSG00000074755	ZZEF1	zinc finger ZZ-type and EF-hand domain containing 1 [Source:HGNC Symbol;Acc:HGNC:29027]	0.128382	0.343838	-0.00677524	0.958518	-0.0503173	0.758796
ENSG00000074800	ENO1	enolase 1 [Source:HGNC Symbol;Acc:HGNC:3350]
ENSG00000074803	SLC12A1	solute carrier family 12 member 1 [Source:HGNC Symbol;Acc:HGNC:10910]
ENSG00000074842	MYDGF	myeloid derived growth factor [Source:HGNC Symbol;Acc:HGNC:16948]	-0.243006	0.122979	0.00603318	0.96592	-0.0870816	0.62354
ENSG00000074855	ANO8	anoctamin 8 [Source:HGNC Symbol;Acc:HGNC:29329]	-0.46144	0.150002	-0.637893	0.0626978	-0.667369	0.0980954
ENSG00000074935	TUBE1	tubulin epsilon 1 [Source:HGNC Symbol;Acc:HGNC:20775]	0.647265	0.0051874	0.220166	0.195399	0.52139	0.0301266
ENSG00000074964	ARHGEF10L	Rho guanine nucleotide exchange factor 10 like [Source:HGNC Symbol;Acc:HGNC:25540]	0.459515	0.272519	1.1771	0.0212719	0.17458	0.696701
ENSG00000074966	TXK	TXK tyrosine kinase [Source:HGNC Symbol;Acc:HGNC:12434]	0.304721	0.483147	0.530253	0.241195	0.354766	0.510125
ENSG00000075043	KCNQ2	potassium voltage-gated channel subfamily Q member 2 [Source:HGNC Symbol;Acc:HGNC:6296]	-1.10829	0.347042	-1.44618	0.231502	-0.85806	0.550924
ENSG00000075073	TACR2	tachykinin receptor 2 [Source:HGNC Symbol;Acc:HGNC:11527]	-0.248958	0.161356	-0.173392	0.308566	-0.147508	0.475594
ENSG00000075089	ACTR6	ARP6 actin-related protein 6 homolog [Source:HGNC Symbol;Acc:HGNC:24025]	0.150094	0.472895	-0.189472	0.371084	-0.0204301	0.93619
ENSG00000075131	TIPIN	TIMELESS interacting protein [Source:HGNC Symbol;Acc:HGNC:30750]	-0.250079	0.559155	-0.00543179	0.989722	-0.118756	0.822258
ENSG00000075142	SRI	sorcin [Source:HGNC Symbol;Acc:HGNC:11292]	0.0190387	0.845109	0.0514762	0.601194	0.0784069	0.525176
ENSG00000075151	EIF4G3	eukaryotic translation initiation factor 4 gamma 3 [Source:HGNC Symbol;Acc:HGNC:3298]	-0.16685	0.54463	-0.232123	0.406196	-0.547031	0.14304
ENSG00000075188	NUP37	nucleoporin 37 [Source:HGNC Symbol;Acc:HGNC:29929]	-0.154665	0.569153	-0.400475	0.170012	-0.166029	0.623849
ENSG00000075213	SEMA3A	semaphorin 3A [Source:HGNC Symbol;Acc:HGNC:10723]	0.881655	0.0550133	0.640636	0.134914	0.712274	0.176396
ENSG00000075218	GTSE1	G2 and S-phase expressed 1 [Source:HGNC Symbol;Acc:HGNC:13698]	-0.862268	0.476842	-2.4045	0.0787914	-1.88119	0.233968
ENSG00000075223	SEMA3C	semaphorin 3C [Source:HGNC Symbol;Acc:HGNC:10725]	0.170551	0.620708	-0.823331	0.0454419	1.46554	0.0106217
ENSG00000075234	TTC38	tetratricopeptide repeat domain 38 [Source:HGNC Symbol;Acc:HGNC:26082]	0.0558164	0.831238	0.945062	0.00930154	-0.223222	0.503583
ENSG00000075239	ACAT1	acetyl-CoA acetyltransferase 1 [Source:HGNC Symbol;Acc:HGNC:93]	-0.344028	0.444275	-0.477176	0.299482	-0.399226	0.474886
ENSG00000075240	GRAMD4	GRAM domain containing 4 [Source:HGNC Symbol;Acc:HGNC:29113]	-0.414947	0.222699	-1.20464	0.00755183	-1.43677	0.00938754
ENSG00000075275	CELSR1	cadherin EGF LAG seven-pass G-type receptor 1 [Source:HGNC Symbol;Acc:HGNC:1850]	0.0561174	0.857691	-0.840102	0.0310774	-1.29688	0.0107858
ENSG00000075290	WNT8B	Wnt family member 8B [Source:HGNC Symbol;Acc:HGNC:12789]	0.109493	0.671767	0.112832	0.662524	0.285392	0.389856
ENSG00000075292	ZNF638	zinc finger protein 638 [Source:HGNC Symbol;Acc:HGNC:17894]	0.18316	0.0173481	-0.00787273	0.893297	0.00934976	0.897673
ENSG00000075303	SLC25A40	solute carrier family 25 member 40 [Source:HGNC Symbol;Acc:HGNC:29680]	0.11463	0.416677	-0.0853268	0.540268	-0.512891	0.0204688
ENSG00000075336	TIMM21	translocase of inner mitochondrial membrane 21 [Source:HGNC Symbol;Acc:HGNC:25010]
ENSG00000075340	ADD2	adducin 2 [Source:HGNC Symbol;Acc:HGNC:244]	-0.304519	0.463653	-0.424435	0.31726	0.461891	0.380046
ENSG00000075391	RASAL2	RAS protein activator like 2 [Source:HGNC Symbol;Acc:HGNC:9874]	-0.184722	0.61431	-1.22641	0.0124088	-1.76145	0.00666561
ENSG00000075399	VPS9D1	VPS9 domain containing 1 [Source:HGNC Symbol;Acc:HGNC:13526]	-0.489512	0.184273	0.520264	0.161986	-0.130653	0.756679
ENSG00000075407	ZNF37A	zinc finger protein 37A [Source:HGNC Symbol;Acc:HGNC:13102]	-0.0795453	0.701111	-0.267555	0.224338	-0.0534801	0.835692
ENSG00000075413	MARK3	microtubule affinity regulating kinase 3 [Source:HGNC Symbol;Acc:HGNC:6897]	0.138879	0.0766505	0.124505	0.104091	0.258042	0.0193787
ENSG00000075415	SLC25A3	solute carrier family 25 member 3 [Source:HGNC Symbol;Acc:HGNC:10989]	0.0813833	0.418101	-0.0975195	0.337717	-0.0131816	0.911159
ENSG00000075420	FNDC3B	fibronectin type III domain containing 3B [Source:HGNC Symbol;Acc:HGNC:24670]	0.109399	0.629486	0.756826	0.0125889	0.823059	0.0206531
ENSG00000075426	FOSL2	FOS like 2, AP-1 transcription factor subunit [Source:HGNC Symbol;Acc:HGNC:3798]	-0.142041	0.529167	0.752181	0.0122822	1.14271	0.00504822
ENSG00000075461	CACNG4	calcium voltage-gated channel auxiliary subunit gamma 4 [Source:HGNC Symbol;Acc:HGNC:1408]	-0.0818159	0.853917	-0.732411	0.136098	-0.710518	0.227963
ENSG00000075539	FRYL	FRY like transcription coactivator [Source:HGNC Symbol;Acc:HGNC:29127]	0.153825	0.50737	0.425397	0.0991911	0.211585	0.467587
ENSG00000075568	TMEM131	transmembrane protein 131 [Source:HGNC Symbol;Acc:HGNC:30366]	0.179141	0.160296	0.487533	0.00477262	0.143693	0.342897
ENSG00000075618	FSCN1	fascin actin-bundling protein 1 [Source:HGNC Symbol;Acc:HGNC:11148]	0.0310332	0.924997	0.391567	0.261734	2.82386	0.000383762
ENSG00000075624	ACTB	actin beta [Source:HGNC Symbol;Acc:HGNC:132]	-0.436009	0.147916	0.0480532	0.860835	0.287605	0.413523
ENSG00000075643	MOCOS	molybdenum cofactor sulfurase [Source:HGNC Symbol;Acc:HGNC:18234]	-0.185544	0.752499	-0.220434	0.708428	-0.478625	0.520401
ENSG00000075651	PLD1	phospholipase D1 [Source:HGNC Symbol;Acc:HGNC:9067]	0.274807	0.342657	-0.16571	0.557319	1.23089	0.0102578
ENSG00000075673	ATP12A	ATPase H+/K+ transporting non-gastric alpha2 subunit [Source:HGNC Symbol;Acc:HGNC:13816]	-0.187664	0.596464	-0.693502	0.084429	-0.0603282	0.890566
ENSG00000075702	WDR62	WD repeat domain 62 [Source:HGNC Symbol;Acc:HGNC:24502]	-0.434852	0.409021	-1.03287	0.0796176	-0.811933	0.232636
ENSG00000075711	DLG1	discs large MAGUK scaffold protein 1 [Source:HGNC Symbol;Acc:HGNC:2900]	-0.0858171	0.594796	-0.164066	0.324325	-0.159835	0.415432
ENSG00000075785	RAB7A	RAB7A, member RAS oncogene family [Source:HGNC Symbol;Acc:HGNC:9788]	0.05271	0.711756	0.0770913	0.59144	0.0137442	0.938167
ENSG00000075790	BCAP29	B-cell receptor associated protein 29 [Source:HGNC Symbol;Acc:HGNC:24131]	-0.259788	0.108707	-0.12204	0.410437	-0.173237	0.339414
ENSG00000075826	SEC31B	SEC31 homolog B, COPII coat complex component [Source:HGNC Symbol;Acc:HGNC:23197]	0.259821	0.556062	0.20993	0.632519	0.124627	0.819158
ENSG00000075856	SART3	squamous cell carcinoma antigen recognized by T-cells 3 [Source:HGNC Symbol;Acc:HGNC:16860]	0.132708	0.0639421	0.199808	0.0142649	0.158288	0.0726215
ENSG00000075884	ARHGAP15	Rho GTPase activating protein 15 [Source:HGNC Symbol;Acc:HGNC:21030]	0.693993	0.169246	0.936433	0.0795853	1.00053	0.112639
ENSG00000075886	TUBA3D	tubulin alpha 3d [Source:HGNC Symbol;Acc:HGNC:24071]	0.152463	0.386149	0.259285	0.163136	0.319369	0.169264
ENSG00000075891	PAX2	paired box 2 [Source:HGNC Symbol;Acc:HGNC:8616]	-0.333864	0.776185	-1.99277	0.126219	-1.34545	0.374788
ENSG00000075914	EXOSC7	exosome component 7 [Source:HGNC Symbol;Acc:HGNC:28112]	0.0839242	0.323558	-0.123288	0.165258	0.0819728	0.409859
ENSG00000075945	KIFAP3	kinesin associated protein 3 [Source:HGNC Symbol;Acc:HGNC:17060]	0.122356	0.450203	0.132945	0.414034	0.175915	0.387317
ENSG00000075975	MKRN2	makorin ring finger protein 2 [Source:HGNC Symbol;Acc:HGNC:7113]
ENSG00000076003	MCM6	minichromosome maintenance complex component 6 [Source:HGNC Symbol;Acc:HGNC:6949]	0.0461751	0.894727	-0.470792	0.208944	0.0575972	0.894663
ENSG00000076043	REXO2	RNA exonuclease 2 [Source:HGNC Symbol;Acc:HGNC:17851]	0.0168792	0.919588	-0.230348	0.200831	0.140047	0.50943
ENSG00000076053	RBM7	RNA binding motif protein 7 [Source:HGNC Symbol;Acc:HGNC:9904]	0.213541	0.171377	0.507945	0.0101548	0.400671	0.0585641
ENSG00000076067	RBMS2	RNA binding motif single stranded interacting protein 2 [Source:HGNC Symbol;Acc:HGNC:9909]	0.228503	0.470437	1.0165	0.0140398	-0.865727	0.0585689
ENSG00000076108	BAZ2A	bromodomain adjacent to zinc finger domain 2A [Source:HGNC Symbol;Acc:HGNC:962]	0.26205	0.0297185	0.47511	0.00213185	0.222933	0.101263
ENSG00000076201	PTPN23	protein tyrosine phosphatase, non-receptor type 23 [Source:HGNC Symbol;Acc:HGNC:14406]	0.155398	0.336552	0.151919	0.346646	0.0360941	0.85271
ENSG00000076242	MLH1	mutL homolog 1 [Source:HGNC Symbol;Acc:HGNC:7127]	-0.0729468	0.649194	-0.199614	0.238261	-0.0148076	0.92739
ENSG00000076248	UNG	uracil DNA glycosylase [Source:HGNC Symbol;Acc:HGNC:12572]	-0.0676142	0.886401	-0.852434	0.109296	-0.320382	0.592498
ENSG00000076258	FMO4	flavin containing monooxygenase 4 [Source:HGNC Symbol;Acc:HGNC:3772]	0.145743	0.309405	-0.0768714	0.5795	-0.0706964	0.681435
ENSG00000076321	KLHL20	kelch like family member 20 [Source:HGNC Symbol;Acc:HGNC:25056]
ENSG00000076344	RGS11	regulator of G-protein signaling 11 [Source:HGNC Symbol;Acc:HGNC:9993]	-0.146371	0.497194	-0.306279	0.181357	-0.307335	0.270982
ENSG00000076356	PLXNA2	plexin A2 [Source:HGNC Symbol;Acc:HGNC:9100]	-0.956424	0.0247974	-0.51529	0.160095	-1.06391	0.0369065
ENSG00000076382	SPAG5	sperm associated antigen 5 [Source:HGNC Symbol;Acc:HGNC:13452]	-0.189041	0.705216	-1.0445	0.0708163	-0.642239	0.32076
ENSG00000076513	ANKRD13A	ankyrin repeat domain 13A [Source:HGNC Symbol;Acc:HGNC:21268]	0.161196	0.217839	0.290922	0.0475341	0.171021	0.267808
ENSG00000076554	TPD52	tumor protein D52 [Source:HGNC Symbol;Acc:HGNC:12005]	0.283499	0.145633	-0.279505	0.150437	0.117303	0.600626
ENSG00000076555	ACACB	acetyl-CoA carboxylase beta [Source:HGNC Symbol;Acc:HGNC:85]	-0.190984	0.099532	-0.341781	0.0130862	-0.406197	0.00965646
ENSG00000076604	TRAF4	TNF receptor associated factor 4 [Source:HGNC Symbol;Acc:HGNC:12034]	-0.117257	0.71986	-0.165965	0.613725	0.437595	0.305093
ENSG00000076641	PAG1	phosphoprotein membrane anchor with glycosphingolipid microdomains 1 [Source:HGNC Symbol;Acc:HGNC:30043]	-0.0605429	0.854298	0.168847	0.612123	0.519604	0.236045
ENSG00000076650	GPATCH1	G-patch domain containing 1 [Source:HGNC Symbol;Acc:HGNC:24658]	0.176101	0.03117	-0.0338132	0.610198	0.0669503	0.390763
ENSG00000076685	NT5C2	5'-nucleotidase, cytosolic II [Source:HGNC Symbol;Acc:HGNC:8022]	0.368907	0.0772945	0.666539	0.00848928	-0.00248111	0.990648
ENSG00000076706	MCAM	melanoma cell adhesion molecule [Source:HGNC Symbol;Acc:HGNC:6934]	-1.36226	0.176735	-2.29994	0.0415335	-1.44133	0.243046
ENSG00000076716	GPC4	glypican 4 [Source:HGNC Symbol;Acc:HGNC:4452]	-0.955541	0.263289	-2.49373	0.0181179	-1.77858	0.115149
ENSG00000076770	MBNL3	muscleblind like splicing regulator 3 [Source:HGNC Symbol;Acc:HGNC:20564]	-0.00690191	0.920336	0.0447936	0.523719	0.00931614	0.906929
ENSG00000076826	CAMSAP3	calmodulin regulated spectrin associated protein family member 3 [Source:HGNC Symbol;Acc:HGNC:29307]	-0.964423	0.238668	-1.6148	0.0710263	-0.846926	0.392092
ENSG00000076864	RAP1GAP	RAP1 GTPase activating protein [Source:HGNC Symbol;Acc:HGNC:9858]	-0.0345405	0.934778	-0.722765	0.124433	-0.461287	0.396198
ENSG00000076924	XAB2	XPA binding protein 2 [Source:HGNC Symbol;Acc:HGNC:14089]	0.375355	0.0130979	0.189307	0.129518	0.250671	0.111749
ENSG00000076928	ARHGEF1	Rho guanine nucleotide exchange factor 1 [Source:HGNC Symbol;Acc:HGNC:681]	-0.24843	0.537625	0.276407	0.494513	-0.0351067	0.943428
ENSG00000076944	STXBP2	syntaxin binding protein 2 [Source:HGNC Symbol;Acc:HGNC:11445]	-0.0861985	0.724139	0.233651	0.354695	-0.0044047	0.988418
ENSG00000076984	MAP2K7	mitogen-activated protein kinase kinase 7 [Source:HGNC Symbol;Acc:HGNC:6847]	-0.414807	0.0137056	-0.119694	0.358486	0.00425068	0.978054
ENSG00000077009	NMRK2	nicotinamide riboside kinase 2 [Source:HGNC Symbol;Acc:HGNC:17871]	-0.0244179	0.918986	-0.32778	0.204359	-0.315474	0.313972
ENSG00000077044	DGKD	diacylglycerol kinase delta [Source:HGNC Symbol;Acc:HGNC:2851]	-0.0549327	0.821289	-0.0474411	0.845241	-0.179477	0.55733
ENSG00000077063	CTTNBP2	cortactin binding protein 2 [Source:HGNC Symbol;Acc:HGNC:15679]	-1.18212	0.172047	-2.09848	0.0332008	-3.55724	0.0095426
ENSG00000077080	ACTL6B	actin like 6B [Source:HGNC Symbol;Acc:HGNC:160]	-0.0781853	0.772349	-0.322088	0.258893	-0.0295236	0.930094
ENSG00000077092	RARB	retinoic acid receptor beta [Source:HGNC Symbol;Acc:HGNC:9865]	-0.780577	0.354081	-1.62279	0.0818769	-0.837797	0.421824
ENSG00000077097	TOP2B	topoisomerase (DNA) II beta [Source:HGNC Symbol;Acc:HGNC:11990]	-0.0254231	0.744328	-0.116355	0.169031	0.0150412	0.871243
ENSG00000077147	TM9SF3	transmembrane 9 superfamily member 3 [Source:HGNC Symbol;Acc:HGNC:21529]	-0.00442645	0.965406	0.04392	0.669471	0.0315566	0.803461
ENSG00000077150	NFKB2	nuclear factor kappa B subunit 2 [Source:HGNC Symbol;Acc:HGNC:7795]	0.787323	0.0724183	0.812527	0.0657941	1.7423	0.00761349
ENSG00000077152	UBE2T	ubiquitin conjugating enzyme E2 T [Source:HGNC Symbol;Acc:HGNC:25009]	-0.421123	0.51913	-1.18798	0.101654	-0.737962	0.374428
ENSG00000077157	PPP1R12B	protein phosphatase 1 regulatory subunit 12B [Source:HGNC Symbol;Acc:HGNC:7619]	0.0229361	0.803861	-0.0968988	0.314835	-0.109668	0.357775
ENSG00000077232	DNAJC10	DnaJ heat shock protein family (Hsp40) member C10 [Source:HGNC Symbol;Acc:HGNC:24637]
ENSG00000077235	GTF3C1	general transcription factor IIIC subunit 1 [Source:HGNC Symbol;Acc:HGNC:4664]	0.0552212	0.638555	-0.1073	0.373755	-0.065066	0.651102
ENSG00000077238	IL4R	interleukin 4 receptor [Source:HGNC Symbol;Acc:HGNC:6015]	-0.491908	0.252923	0.0197068	0.96124	0.669957	0.216513
ENSG00000077254	USP33	ubiquitin specific peptidase 33 [Source:HGNC Symbol;Acc:HGNC:20059]	0.168494	0.0754381	0.311223	0.00740633	0.160901	0.152714
ENSG00000077264	PAK3	p21 (RAC1) activated kinase 3 [Source:HGNC Symbol;Acc:HGNC:8592]	0.123828	0.803013	-0.306219	0.542916	-0.0833995	0.89282
ENSG00000077274	CAPN6	calpain 6 [Source:HGNC Symbol;Acc:HGNC:1483]	-0.178198	0.54072	-0.521286	0.106637	-0.321064	0.386305
ENSG00000077312	SNRPA	small nuclear ribonucleoprotein polypeptide A [Source:HGNC Symbol;Acc:HGNC:11151]	-0.0329512	0.804945	-0.355587	0.0317702	-0.330688	0.0810299
ENSG00000077327	SPAG6	sperm associated antigen 6 [Source:HGNC Symbol;Acc:HGNC:11215]	0.763346	0.122453	2.18492	0.00212842	1.47132	0.0321361
ENSG00000077348	EXOSC5	exosome component 5 [Source:HGNC Symbol;Acc:HGNC:24662]	-0.567025	0.266218	-0.94311	0.0875972	-0.179761	0.76471
ENSG00000077380	DYNC1I2	dynein cytoplasmic 1 intermediate chain 2 [Source:HGNC Symbol;Acc:HGNC:2964]
ENSG00000077420	APBB1IP	amyloid beta precursor protein binding family B member 1 interacting protein [Source:HGNC Symbol;Acc:HGNC:17379]	-0.188123	0.675005	-0.30602	0.500576	-0.480326	0.403275
ENSG00000077454	LRCH4	leucine rich repeats and calponin homology domain containing 4 [Source:HGNC Symbol;Acc:HGNC:6691]	-0.0933942	0.79293	0.203418	0.571825	-0.0393944	0.929299
ENSG00000077458	FAM76B	family with sequence similarity 76 member B [Source:HGNC Symbol;Acc:HGNC:28492]	0.213898	0.0329213	0.414282	0.00175688	0.162759	0.143032
ENSG00000077463	SIRT6	sirtuin 6 [Source:HGNC Symbol;Acc:HGNC:14934]	-0.554989	0.00626843	-0.219172	0.155481	-0.116756	0.488536
ENSG00000077514	POLD3	DNA polymerase delta 3, accessory subunit [Source:HGNC Symbol;Acc:HGNC:20932]	-0.0543646	0.800473	-0.27543	0.229226	-0.372959	0.192773
ENSG00000077522	ACTN2	actinin alpha 2 [Source:HGNC Symbol;Acc:HGNC:164]	0.167585	0.790637	0.372418	0.559967	-1.0773	0.203743
ENSG00000077549	CAPZB	capping actin protein of muscle Z-line beta subunit [Source:HGNC Symbol;Acc:HGNC:1491]	-0.139887	0.461797	-0.0176546	0.924217	-0.386456	0.132727
ENSG00000077585	GPR137B	G protein-coupled receptor 137B [Source:HGNC Symbol;Acc:HGNC:11862]	0.363381	0.153841	0.434364	0.0989821	1.46166	0.00191356
ENSG00000077616	NAALAD2	N-acetylated alpha-linked acidic dipeptidase 2 [Source:HGNC Symbol;Acc:HGNC:14526]	-0.206232	0.650084	-0.694213	0.1593	-0.419791	0.466317
ENSG00000077684	JADE1	jade family PHD finger 1 [Source:HGNC Symbol;Acc:HGNC:30027]	0.277212	0.045835	-0.0984732	0.406736	0.0988947	0.497458
ENSG00000077713	SLC25A43	solute carrier family 25 member 43 [Source:HGNC Symbol;Acc:HGNC:30557]	-0.410163	0.0486823	-0.207091	0.259423	-0.15708	0.477556
ENSG00000077721	UBE2A	ubiquitin conjugating enzyme E2 A [Source:HGNC Symbol;Acc:HGNC:12472]	-0.0756283	0.350151	0.296991	0.0072994	0.0217015	0.823155
ENSG00000077782	FGFR1	fibroblast growth factor receptor 1 [Source:HGNC Symbol;Acc:HGNC:3688]
ENSG00000077800	FKBP6	FK506 binding protein 6 [Source:HGNC Symbol;Acc:HGNC:3722]	-0.0410226	0.826395	-0.0193937	0.917279	-0.0629307	0.764475
ENSG00000077935	SMC1B	structural maintenance of chromosomes 1B [Source:HGNC Symbol;Acc:HGNC:11112]	-0.205048	0.371154	-0.125722	0.575119	0.127385	0.572407
ENSG00000077942	FBLN1	fibulin 1 [Source:HGNC Symbol;Acc:HGNC:3600]	-1.99283	0.200865	-3.91748	0.0301952	-1.74836	0.352568
ENSG00000077943	ITGA8	integrin subunit alpha 8 [Source:HGNC Symbol;Acc:HGNC:6144]	-0.636434	0.325935	-1.35786	0.0626277	-1.13299	0.178248
ENSG00000077984	CST7	cystatin F [Source:HGNC Symbol;Acc:HGNC:2479]
ENSG00000078018	MAP2	microtubule associated protein 2 [Source:HGNC Symbol;Acc:HGNC:6839]	0.104782	0.846036	-0.583644	0.301888	-0.505308	0.464652
ENSG00000078043	PIAS2	protein inhibitor of activated STAT 2 [Source:HGNC Symbol;Acc:HGNC:17311]	0.0213063	0.826656	-0.130163	0.211753	-0.262713	0.0652009
ENSG00000078053	AMPH	amphiphysin [Source:HGNC Symbol;Acc:HGNC:471]	0.932428	0.134295	1.12968	0.0808829	-0.499976	0.48646
ENSG00000078061	ARAF	A-Raf proto-oncogene, serine/threonine kinase [Source:HGNC Symbol;Acc:HGNC:646]	0.138288	0.306429	0.44068	0.0119006	0.285306	0.11393
ENSG00000078070	MCCC1	methylcrotonoyl-CoA carboxylase 1 [Source:HGNC Symbol;Acc:HGNC:6936]	-0.104382	0.351744	-0.299636	0.0274224	-0.286048	0.0693053
ENSG00000078081	LAMP3	lysosomal associated membrane protein 3 [Source:HGNC Symbol;Acc:HGNC:14582]	1.58642	0.0358484	3.5387	0.000956253	3.75234	0.00223462
ENSG00000078098	FAP	fibroblast activation protein alpha [Source:HGNC Symbol;Acc:HGNC:3590]
ENSG00000078114	NEBL	nebulette [Source:HGNC Symbol;Acc:HGNC:16932]	-1.28645	0.176029	-2.34149	0.0315245	-2.10727	0.0831282
ENSG00000078124	ACER3	alkaline ceramidase 3 [Source:HGNC Symbol;Acc:HGNC:16066]
ENSG00000078140	UBE2K	ubiquitin conjugating enzyme E2 K [Source:HGNC Symbol;Acc:HGNC:4914]	-0.0284732	0.785465	-0.106426	0.328245	-0.0625859	0.601866
ENSG00000078142	PIK3C3	phosphatidylinositol 3-kinase catalytic subunit type 3 [Source:HGNC Symbol;Acc:HGNC:8974]	0.0108773	0.773732	0.0643911	0.125281	0.0930508	0.0858457
ENSG00000078177	N4BP2	NEDD4 binding protein 2 [Source:HGNC Symbol;Acc:HGNC:29851]	-0.332386	0.119864	-0.376686	0.0857618	-0.441303	0.0657703
ENSG00000078237	TIGAR	TP53 induced glycolysis regulatory phosphatase [Source:HGNC Symbol;Acc:HGNC:1185]	-0.357382	0.13873	-0.293378	0.21072	-0.193808	0.487144
ENSG00000078246	TULP3	tubby like protein 3 [Source:HGNC Symbol;Acc:HGNC:12425]	0.543545	0.0285509	-0.190556	0.353692	-0.0616757	0.790969
ENSG00000078269	SYNJ2	synaptojanin 2 [Source:HGNC Symbol;Acc:HGNC:11504]	0.315284	0.0622449	0.398783	0.0276212	0.325862	0.106417
ENSG00000078295	ADCY2	adenylate cyclase 2 [Source:HGNC Symbol;Acc:HGNC:233]	-0.0670736	0.724195	-0.250292	0.216761	-0.177831	0.461501
ENSG00000078304	PPP2R5C	protein phosphatase 2 regulatory subunit B'gamma [Source:HGNC Symbol;Acc:HGNC:9311]	0.227559	0.283958	0.833194	0.00505047	0.650032	0.0358238
ENSG00000078319	PMS2P1	PMS1 homolog 2, mismatch repair system component pseudogene 1 [Source:HGNC Symbol;Acc:HGNC:9123]	-2.2235	0.195412	-1.90013	0.259553	1.93654	0.342969
ENSG00000078369	GNB1	G protein subunit beta 1 [Source:HGNC Symbol;Acc:HGNC:4396]	-0.0460263	0.69604	0.223659	0.0934086	0.0684541	0.643035
ENSG00000078399	HOXA9	homeobox A9 [Source:HGNC Symbol;Acc:HGNC:5109]	-1.18774	0.230422	-2.39391	0.0360584	-1.87431	0.143603
ENSG00000078401	EDN1	endothelin 1 [Source:HGNC Symbol;Acc:HGNC:3176]
ENSG00000078403	MLLT10	myeloid/lymphoid or mixed-lineage leukemia; translocated to, 10 [Source:HGNC Symbol;Acc:HGNC:16063]	0.126772	0.131755	-0.115402	0.163449	-0.0855109	0.383834
ENSG00000078487	ZCWPW1	zinc finger CW-type and PWWP domain containing 1 [Source:HGNC Symbol;Acc:HGNC:23486]	0.445411	0.0640751	0.576542	0.026209	0.421207	0.137607
ENSG00000078549	ADCYAP1R1	ADCYAP receptor type I [Source:HGNC Symbol;Acc:HGNC:242]	-0.161744	0.53665	-0.398267	0.157816	-0.280468	0.398618
ENSG00000078589	P2RY10	purinergic receptor P2Y10 [Source:HGNC Symbol;Acc:HGNC:19906]	0.388292	0.377115	0.992951	0.0505723	0.951447	0.109685
ENSG00000078596	ITM2A	integral membrane protein 2A [Source:HGNC Symbol;Acc:HGNC:6173]	-0.172473	0.661357	0.303538	0.448605	0.541284	0.292497
ENSG00000078618	NRDC	nardilysin convertase [Source:HGNC Symbol;Acc:HGNC:7995]	0.434601	0.0105297	0.666318	0.00135888	0.379107	0.0389356
ENSG00000078668	VDAC3	voltage dependent anion channel 3 [Source:HGNC Symbol;Acc:HGNC:12674]	0.00548699	0.949875	-0.211435	0.0449578	-0.213626	0.0877308
ENSG00000078674	PCM1	pericentriolar material 1 [Source:HGNC Symbol;Acc:HGNC:8727]
ENSG00000078687	TNRC6C	trinucleotide repeat containing 6C [Source:HGNC Symbol;Acc:HGNC:29318]	0.112265	0.570307	-0.0220449	0.91002	0.0666932	0.785194
ENSG00000078699	CBFA2T2	CBFA2/RUNX1 translocation partner 2 [Source:HGNC Symbol;Acc:HGNC:1536]	0.341663	0.0846204	0.413933	0.0465131	0.270321	0.234669
ENSG00000078747	ITCH	itchy E3 ubiquitin protein ligase [Source:HGNC Symbol;Acc:HGNC:13890]	0.0381289	0.618832	0.0434707	0.571822	0.0390556	0.672528
ENSG00000078804	TP53INP2	tumor protein p53 inducible nuclear protein 2 [Source:HGNC Symbol;Acc:HGNC:16104]	-0.334868	0.246167	0.256915	0.362272	1.11735	0.0127713
ENSG00000078808	SDF4	stromal cell derived factor 4 [Source:HGNC Symbol;Acc:HGNC:24188]	0.015456	0.890088	0.172128	0.159495	0.27218	0.0889628
ENSG00000078814	MYH7B	myosin heavy chain 7B [Source:HGNC Symbol;Acc:HGNC:15906]	0.42822	0.304544	0.644184	0.142254	0.295873	0.556802
ENSG00000078900	TP73	tumor protein p73 [Source:HGNC Symbol;Acc:HGNC:12003]	-0.799151	0.513854	-2.31131	0.0916442	-0.287099	0.848573
ENSG00000078902	TOLLIP	toll interacting protein [Source:HGNC Symbol;Acc:HGNC:16476]	0.0569499	0.68578	-0.077522	0.584112	-0.228367	0.222502
ENSG00000078967	UBE2D4	ubiquitin conjugating enzyme E2 D4 (putative) [Source:HGNC Symbol;Acc:HGNC:21647]	0.15312	0.291018	0.0937457	0.505082	0.0851296	0.625182
ENSG00000079101	CLUL1	clusterin like 1 [Source:HGNC Symbol;Acc:HGNC:2096]	-0.245589	0.401097	-0.717409	0.0385835	-0.415455	0.267546
ENSG00000079102	RUNX1T1	RUNX1 translocation partner 1 [Source:HGNC Symbol;Acc:HGNC:1535]	-1.06869	0.433864	-2.63031	0.0846084	-1.85621	0.288165
ENSG00000079112	CDH17	cadherin 17 [Source:HGNC Symbol;Acc:HGNC:1756]	0.355362	0.0615256	-0.0904492	0.580418	-0.0423731	0.831706
ENSG00000079134	THOC1	THO complex 1 [Source:HGNC Symbol;Acc:HGNC:19070]	0.52993	0.00228776	-0.0500639	0.648906	0.0413639	0.761872
ENSG00000079150	FKBP7	FK506 binding protein 7 [Source:HGNC Symbol;Acc:HGNC:3723]	-0.456777	0.43257	-1.09603	0.0901489	-0.671834	0.360873
ENSG00000079156	OSBPL6	oxysterol binding protein like 6 [Source:HGNC Symbol;Acc:HGNC:16388]	-0.848967	0.394357	-1.3273	0.201525	-1.40231	0.271441
ENSG00000079215	SLC1A3	solute carrier family 1 member 3 [Source:HGNC Symbol;Acc:HGNC:10941]	1.04328	0.0087727	0.159267	0.581139	0.654606	0.103778
ENSG00000079246	XRCC5	X-ray repair cross complementing 5 [Source:HGNC Symbol;Acc:HGNC:12833]	-0.104986	0.557613	-0.033749	0.848434	0.0322174	0.882673
ENSG00000079257	LXN	latexin [Source:HGNC Symbol;Acc:HGNC:13347]	-0.0650554	0.824519	-0.552563	0.0966912	-0.924242	0.0391303
ENSG00000079263	SP140	SP140 nuclear body protein [Source:HGNC Symbol;Acc:HGNC:17133]	1.69952	0.0115477	2.43464	0.00213953	1.56444	0.037706
ENSG00000079277	MKNK1	MAP kinase interacting serine/threonine kinase 1 [Source:HGNC Symbol;Acc:HGNC:7110]	-0.345906	0.283321	0.0427574	0.888976	-0.727829	0.0950085
ENSG00000079308	TNS1	tensin 1 [Source:HGNC Symbol;Acc:HGNC:11973]	-0.703014	0.183973	-0.726031	0.172029	-2.72892	0.003481
ENSG00000079313	REXO1	RNA exonuclease 1 homolog [Source:HGNC Symbol;Acc:HGNC:24616]	0.210398	0.116806	0.318096	0.0324898	0.348674	0.0508103
ENSG00000079332	SAR1A	secretion associated Ras related GTPase 1A [Source:HGNC Symbol;Acc:HGNC:10534]	0.790094	0.0213501	0.783448	0.0220723	0.339553	0.328889
ENSG00000079335	CDC14A	cell division cycle 14A [Source:HGNC Symbol;Acc:HGNC:1718]	0.333651	0.272181	0.414766	0.183585	0.341741	0.35397
ENSG00000079337	RAPGEF3	Rap guanine nucleotide exchange factor 3 [Source:HGNC Symbol;Acc:HGNC:16629]	-0.326045	0.19696	0.309276	0.217849	0.124128	0.67469
ENSG00000079385	CEACAM1	carcinoembryonic antigen related cell adhesion molecule 1 [Source:HGNC Symbol;Acc:HGNC:1814]	1.60459	0.00384911	2.18139	0.000811664	1.51013	0.0138336
ENSG00000079387	SENP1	SUMO1/sentrin specific peptidase 1 [Source:HGNC Symbol;Acc:HGNC:17927]	0.179132	0.343703	0.0264483	0.884362	0.215732	0.360771
ENSG00000079432	CIC	capicua transcriptional repressor [Source:HGNC Symbol;Acc:HGNC:14214]
ENSG00000079435	LIPE	lipase E, hormone sensitive type [Source:HGNC Symbol;Acc:HGNC:6621]	0.0301071	0.812935	0.0342113	0.788156	0.143313	0.383396
ENSG00000079459	FDFT1	farnesyl-diphosphate farnesyltransferase 1 [Source:HGNC Symbol;Acc:HGNC:3629]	0.048347	0.815397	-0.362742	0.116935	-0.1609	0.535863
ENSG00000079462	PAFAH1B3	platelet activating factor acetylhydrolase 1b catalytic subunit 3 [Source:HGNC Symbol;Acc:HGNC:8576]	-0.518776	0.206162	-0.594103	0.155689	0.184981	0.700294
ENSG00000079482	OPHN1	oligophrenin 1 [Source:HGNC Symbol;Acc:HGNC:8148]
ENSG00000079616	KIF22	kinesin family member 22 [Source:HGNC Symbol;Acc:HGNC:6391]	-0.0302798	0.849242	-0.208098	0.221548	-0.191272	0.256654
ENSG00000079691	LRRC16A	capping protein regulator and myosin 1 linker 1 [Source:HGNC Symbol;Acc:HGNC:21581]	-0.393547	0.34134	-0.45936	0.273211	-0.491766	0.342394
ENSG00000079739	PGM1	phosphoglucomutase 1 [Source:HGNC Symbol;Acc:HGNC:8905]	-0.144673	0.513503	-0.0716248	0.742795	0.089256	0.743198
ENSG00000079785	DDX1	DEAD/H-box helicase 1 [Source:HGNC Symbol;Acc:HGNC:2734]	-0.0845262	0.685633	-0.210038	0.331553	-0.206702	0.436008
ENSG00000079805	DNM2	dynamin 2 [Source:HGNC Symbol;Acc:HGNC:2974]	-0.0199178	0.865046	0.000157205	0.998928	-0.0331437	0.821507
ENSG00000079819	EPB41L2	erythrocyte membrane protein band 4.1 like 2 [Source:HGNC Symbol;Acc:HGNC:3379]	-0.00975403	0.971222	0.026828	0.920989	-0.13843	0.684975
ENSG00000079841	RIMS1	regulating synaptic membrane exocytosis 1 [Source:HGNC Symbol;Acc:HGNC:17282]	-0.155033	0.470346	-0.30509	0.180327	-0.276972	0.313062
ENSG00000079931	MOXD1	monooxygenase DBH like 1 [Source:HGNC Symbol;Acc:HGNC:21063]	-0.339613	0.624922	-0.916051	0.2141	-0.539203	0.538095
ENSG00000079950	STX7	syntaxin 7 [Source:HGNC Symbol;Acc:HGNC:11442]	0.103014	0.458969	-0.159129	0.267484	-0.507957	0.0198035
ENSG00000079974	RABL2B	RAB, member of RAS oncogene family-like 2B [Source:HGNC Symbol;Acc:HGNC:9800]	0.167887	0.308718	0.0727251	0.647104	0.122789	0.539322
ENSG00000079999	KEAP1	kelch like ECH associated protein 1 [Source:HGNC Symbol;Acc:HGNC:23177]	0.0463916	0.698127	0.149085	0.238763	0.212135	0.186843
ENSG00000080007	DDX43	DEAD-box helicase 43 [Source:HGNC Symbol;Acc:HGNC:18677]
ENSG00000080031	PTPRH	protein tyrosine phosphatase, receptor type H [Source:HGNC Symbol;Acc:HGNC:9672]	-0.887444	0.051834	-1.44693	0.00756916	-0.865821	0.107573
ENSG00000080166	DCT	dopachrome tautomerase [Source:HGNC Symbol;Acc:HGNC:2709]	0.896402	0.0169089	0.3195	0.287258	0.124262	0.722545
ENSG00000080189	SLC35C2	solute carrier family 35 member C2 [Source:HGNC Symbol;Acc:HGNC:17117]	0.048157	0.433641	0.0539452	0.383601	0.132809	0.114245
ENSG00000080200	CRYBG3	crystallin beta-gamma domain containing 3 [Source:HGNC Symbol;Acc:HGNC:34427]	-0.113317	0.518273	-0.0756109	0.663208	-0.40397	0.0983222
ENSG00000080224	EPHA6	EPH receptor A6 [Source:HGNC Symbol;Acc:HGNC:19296]	-1.45678	0.311471	-2.97852	0.0646038	-2.07611	0.254674
ENSG00000080298	RFX3	regulatory factor X3 [Source:HGNC Symbol;Acc:HGNC:9984]	0.617513	0.00159035	-0.0844042	0.484613	-0.0518282	0.727584
ENSG00000080345	RIF1	replication timing regulatory factor 1 [Source:HGNC Symbol;Acc:HGNC:23207]	0.221894	0.107808	0.453556	0.008352	0.255953	0.123757
ENSG00000080371	RAB21	RAB21, member RAS oncogene family [Source:HGNC Symbol;Acc:HGNC:18263]	0.304496	0.047678	0.285039	0.0591748	0.491418	0.0177924
ENSG00000080493	SLC4A4	solute carrier family 4 member 4 [Source:HGNC Symbol;Acc:HGNC:11030]	-0.624305	0.192153	-0.73114	0.136096	-0.491695	0.390857
ENSG00000080503	SMARCA2	SWI/SNF related, matrix associated, actin dependent regulator of chromatin, subfamily a, member 2 [Source:HGNC Symbol;Acc:HGNC:11098]	0.0204303	0.887243	0.10978	0.456956	-0.116854	0.52285
ENSG00000080546	SESN1	sestrin 1 [Source:HGNC Symbol;Acc:HGNC:21595]	0.0399219	0.85104	-0.504097	0.0480927	-0.313802	0.263971
ENSG00000080561	MID2	midline 2 [Source:HGNC Symbol;Acc:HGNC:7096]	0.285657	0.173827	-0.200974	0.319409	0.142152	0.55301
ENSG00000080572	PIH1D3	PIH1 domain containing 3 [Source:HGNC Symbol;Acc:HGNC:28570]	-0.151168	0.405955	-0.385342	0.0629856	-0.261772	0.262214
ENSG00000080573	COL5A3	collagen type V alpha 3 chain [Source:HGNC Symbol;Acc:HGNC:14864]	-0.850376	0.0121286	-0.407295	0.140339	-0.2718	0.400302
ENSG00000080603	SRCAP	Snf2-related CREBBP activator protein [Source:HGNC Symbol;Acc:HGNC:16974]	0.0981457	0.439471	0.33025	0.0317702	0.21484	0.196038
ENSG00000080608	PUM3	pumilio RNA binding family member 3 [Source:HGNC Symbol;Acc:HGNC:29676]	-0.0211317	0.877144	0.119118	0.39825	0.363034	0.0505561
ENSG00000080618	CPB2	carboxypeptidase B2 [Source:HGNC Symbol;Acc:HGNC:2300]
ENSG00000080644	CHRNA3	cholinergic receptor nicotinic alpha 3 subunit [Source:HGNC Symbol;Acc:HGNC:1957]	-0.17768	0.693905	-0.432863	0.353098	-0.339586	0.550998
ENSG00000080709	KCNN2	potassium calcium-activated channel subfamily N member 2 [Source:HGNC Symbol;Acc:HGNC:6291]	-0.134372	0.497851	-0.35967	0.101743	-0.247523	0.328562
ENSG00000080802	CNOT4	CCR4-NOT transcription complex subunit 4 [Source:HGNC Symbol;Acc:HGNC:7880]	0.267742	0.0312048	0.342152	0.0116866	0.186385	0.165128
ENSG00000080815	PSEN1	presenilin 1 [Source:HGNC Symbol;Acc:HGNC:9508]	0.012822	0.954857	0.48179	0.0684323	0.294178	0.319404
ENSG00000080819	CPOX	coproporphyrinogen oxidase [Source:HGNC Symbol;Acc:HGNC:2321]	0.321526	0.0106925	0.0921489	0.335691	0.111948	0.34949
ENSG00000080822	CLDND1	claudin domain containing 1 [Source:HGNC Symbol;Acc:HGNC:1322]	0.542379	0.0353	0.955996	0.00309653	0.758937	0.0233273
ENSG00000080823	MOK	MOK protein kinase [Source:HGNC Symbol;Acc:HGNC:9833]	-0.333112	0.516748	-0.599103	0.261747	-0.480596	0.455698
ENSG00000080824	HSP90AA1	heat shock protein 90 alpha family class A member 1 [Source:HGNC Symbol;Acc:HGNC:5253]	0.128744	0.646248	0.551073	0.0842122	0.103256	0.766707
ENSG00000080839	RBL1	RB transcriptional corepressor like 1 [Source:HGNC Symbol;Acc:HGNC:9893]	-0.178761	0.562297	-0.631154	0.07359	-0.244372	0.526812
ENSG00000080845	DLGAP4	DLG associated protein 4 [Source:HGNC Symbol;Acc:HGNC:24476]	-0.103595	0.581399	0.114401	0.543796	0.010166	0.964992
ENSG00000080854	IGSF9B	immunoglobulin superfamily member 9B [Source:HGNC Symbol;Acc:HGNC:32326]	-0.617233	0.0785081	-0.307448	0.332063	-0.458676	0.255621
ENSG00000080947	CROCCP3	ciliary rootlet coiled-coil, rootletin pseudogene 3 [Source:HGNC Symbol;Acc:HGNC:29405]	-0.367794	0.187088	-0.449328	0.118791	-0.241182	0.464367
ENSG00000080986	NDC80	NDC80, kinetochore complex component [Source:HGNC Symbol;Acc:HGNC:16909]	0.137038	0.826306	0.430567	0.498472	0.308582	0.694463
ENSG00000081014	AP4E1	adaptor related protein complex 4 epsilon 1 subunit [Source:HGNC Symbol;Acc:HGNC:573]	-0.0739264	0.285586	-0.104671	0.148074	-0.259791	0.00972596
ENSG00000081019	RSBN1	round spermatid basic protein 1 [Source:HGNC Symbol;Acc:HGNC:25642]	0.211108	0.146872	0.277772	0.0709384	0.36848	0.0569504
ENSG00000081026	MAGI3	membrane associated guanylate kinase, WW and PDZ domain containing 3 [Source:HGNC Symbol;Acc:HGNC:29647]	-0.423038	0.39203	-0.524739	0.296271	-0.173349	0.770777
ENSG00000081041	CXCL2	C-X-C motif chemokine ligand 2 [Source:HGNC Symbol;Acc:HGNC:4603]	1.0626	0.0924531	1.63131	0.0219395	4.52717	0.000493367
ENSG00000081052	COL4A4	collagen type IV alpha 4 chain [Source:HGNC Symbol;Acc:HGNC:2206]	-0.184882	0.392332	0.0213417	0.918753	-0.176872	0.507875
ENSG00000081059	TCF7	transcription factor 7 (T-cell specific, HMG-box) [Source:HGNC Symbol;Acc:HGNC:11639]	0.0136381	0.97442	0.0157077	0.97054	0.615219	0.273481
ENSG00000081087	OSTM1	osteopetrosis associated transmembrane protein 1 [Source:HGNC Symbol;Acc:HGNC:21652]	0.0763615	0.637126	0.0483838	0.763671	-0.170318	0.409674
ENSG00000081138	CDH7	cadherin 7 [Source:HGNC Symbol;Acc:HGNC:1766]	-1.24781	0.387444	-2.73189	0.0874653	-2.02369	0.272168
ENSG00000081148	IMPG2	interphotoreceptor matrix proteoglycan 2 [Source:HGNC Symbol;Acc:HGNC:18362]	-0.0729254	0.756838	-0.102389	0.665047	-0.190805	0.522256
ENSG00000081154	PCNP	PEST proteolytic signal containing nuclear protein [Source:HGNC Symbol;Acc:HGNC:30023]
ENSG00000081177	EXD2	exonuclease 3'-5' domain containing 2 [Source:HGNC Symbol;Acc:HGNC:20217]	-0.265976	0.168112	-0.43591	0.0424207	-0.230254	0.319913
ENSG00000081189	MEF2C	myocyte enhancer factor 2C [Source:HGNC Symbol;Acc:HGNC:6996]	-0.3482	0.139493	0.0530643	0.803921	-0.719617	0.0307306
ENSG00000081237	PTPRC	protein tyrosine phosphatase, receptor type C [Source:HGNC Symbol;Acc:HGNC:9666]	0.117714	0.7611	0.82936	0.0661602	0.575742	0.259173
ENSG00000081307	UBA5	ubiquitin like modifier activating enzyme 5 [Source:HGNC Symbol;Acc:HGNC:23230]	0.321966	0.00473432	-0.139346	0.107648	-0.0362837	0.705609
ENSG00000081320	STK17B	serine/threonine kinase 17b [Source:HGNC Symbol;Acc:HGNC:11396]	-0.0745212	0.827266	0.618255	0.107499	0.548552	0.227469
ENSG00000081377	CDC14B	cell division cycle 14B [Source:HGNC Symbol;Acc:HGNC:1719]	-0.7447	0.0694211	-1.43269	0.00540326	-0.965496	0.0618999
ENSG00000081386	ZNF510	zinc finger protein 510 [Source:HGNC Symbol;Acc:HGNC:29161]	0.120086	0.531611	-0.150941	0.436174	-0.000516364	0.998254
ENSG00000081479	LRP2	LDL receptor related protein 2 [Source:HGNC Symbol;Acc:HGNC:6694]	0.150867	0.88915	-0.987143	0.378124	-0.519789	0.703014
ENSG00000081665	ZNF506	zinc finger protein 506 [Source:HGNC Symbol;Acc:HGNC:23780]	0.369106	0.0357478	0.195465	0.203234	0.208611	0.262845
ENSG00000081692	JMJD4	jumonji domain containing 4 [Source:HGNC Symbol;Acc:HGNC:25724]	1.44718	0.244655	2.08891	0.111991	1.90835	0.219712
ENSG00000081721	DUSP12	dual specificity phosphatase 12 [Source:HGNC Symbol;Acc:HGNC:3067]	0.0671829	0.485212	-0.00900448	0.923858	0.0803028	0.497662
ENSG00000081760	AACS	acetoacetyl-CoA synthetase [Source:HGNC Symbol;Acc:HGNC:21298]	-0.316482	0.0919777	-0.116858	0.48736	-0.12325	0.554316
ENSG00000081791	KIAA0141	KIAA0141 [Source:HGNC Symbol;Acc:HGNC:28969]	-0.175201	0.293872	-0.0780276	0.626807	-0.162024	0.428016
ENSG00000081803	CADPS2	calcium dependent secretion activator 2 [Source:HGNC Symbol;Acc:HGNC:16018]	-1.76971	0.226721	-3.48015	0.0381165	-1.39687	0.42816
ENSG00000081818	PCDHB4	protocadherin beta 4 [Source:HGNC Symbol;Acc:HGNC:8689]	-0.138645	0.60931	-0.459933	0.124006	-0.256359	0.447677
ENSG00000081853	PCDHGA2	protocadherin gamma subfamily A, 2 [Source:HGNC Symbol;Acc:HGNC:8700]	-0.0301647	0.906637	-0.228235	0.390393	0.0876323	0.781986
ENSG00000081870	HSPB11	heat shock protein family B (small) member 11 [Source:HGNC Symbol;Acc:HGNC:25019]	0.0126542	0.924022	0.0416515	0.754534	-0.137685	0.417826
ENSG00000081913	PHLPP1	PH domain and leucine rich repeat protein phosphatase 1 [Source:HGNC Symbol;Acc:HGNC:20610]	0.080272	0.650234	0.0279194	0.873679	0.0453878	0.836416
ENSG00000081923	ATP8B1	ATPase phospholipid transporting 8B1 [Source:HGNC Symbol;Acc:HGNC:3706]	-0.506924	0.0168716	-0.106645	0.516248	-0.481322	0.0460944
ENSG00000081985	IL12RB2	interleukin 12 receptor subunit beta 2 [Source:HGNC Symbol;Acc:HGNC:5972]
ENSG00000082014	SMARCD3	SWI/SNF related, matrix associated, actin dependent regulator of chromatin, subfamily d, member 3 [Source:HGNC Symbol;Acc:HGNC:11108]	-0.151504	0.464781	-0.201923	0.338334	-0.563688	0.0386374
ENSG00000082068	WDR70	WD repeat domain 70 [Source:HGNC Symbol;Acc:HGNC:25495]	0.143917	0.161147	-0.16067	0.124671	-0.180934	0.158509
ENSG00000082074	FYB	FYN binding protein [Source:HGNC Symbol;Acc:HGNC:4036]	0.298912	0.47241	0.367614	0.382198	0.140669	0.750167
ENSG00000082126	MPP4	membrane palmitoylated protein 4 [Source:HGNC Symbol;Acc:HGNC:13680]
ENSG00000082146	STRADB	STE20-related kinase adaptor beta [Source:HGNC Symbol;Acc:HGNC:13205]	-0.0912429	0.613237	-0.239026	0.212158	-0.46074	0.0658327
ENSG00000082153	BZW1	basic leucine zipper and W2 domains 1 [Source:HGNC Symbol;Acc:HGNC:18380]	-0.232185	0.176587	0.208614	0.218032	0.216273	0.262516
ENSG00000082175	PGR	progesterone receptor [Source:HGNC Symbol;Acc:HGNC:8910]	-1.51317	0.359753	-3.52998	0.0600323	-2.30729	0.272105
ENSG00000082196	C1QTNF3	C1q and tumor necrosis factor related protein 3 [Source:HGNC Symbol;Acc:HGNC:14326]	-0.0310461	0.828246	-0.0527274	0.713603	-0.200794	0.285529
ENSG00000082212	ME2	malic enzyme 2 [Source:HGNC Symbol;Acc:HGNC:6984]	0.248545	0.104567	0.52371	0.00690679	-0.00837213	0.96003
ENSG00000082213	C5orf22	chromosome 5 open reading frame 22 [Source:HGNC Symbol;Acc:HGNC:25639]	0.243266	0.0808945	0.151744	0.238875	-0.0510664	0.736729
ENSG00000082258	CCNT2	cyclin T2 [Source:HGNC Symbol;Acc:HGNC:1600]	0.303322	0.0281704	0.51419	0.00277473	0.273006	0.0838268
ENSG00000082269	FAM135A	family with sequence similarity 135 member A [Source:HGNC Symbol;Acc:HGNC:21084]	0.202533	0.236337	0.125179	0.447197	-0.62397	0.0177766
ENSG00000082293	COL19A1	collagen type XIX alpha 1 chain [Source:HGNC Symbol;Acc:HGNC:2196]	0.20008	0.420231	-0.578496	0.0464506	-0.130627	0.665785
ENSG00000082397	EPB41L3	erythrocyte membrane protein band 4.1 like 3 [Source:HGNC Symbol;Acc:HGNC:3380]	-1.13781	0.051023	-0.426478	0.397137	-0.348539	0.569649
ENSG00000082438	COBLL1	cordon-bleu WH2 repeat protein like 1 [Source:HGNC Symbol;Acc:HGNC:23571]	-0.0449144	0.880683	-0.487264	0.140214	-0.00584917	0.987541
ENSG00000082458	DLG3	discs large MAGUK scaffold protein 3 [Source:HGNC Symbol;Acc:HGNC:2902]	-0.217559	0.540681	-0.352424	0.333954	0.0463371	0.91579
ENSG00000082482	KCNK2	potassium two pore domain channel subfamily K member 2 [Source:HGNC Symbol;Acc:HGNC:6277]	-0.0911577	0.764251	-0.460921	0.163613	-0.31166	0.423158
ENSG00000082497	SERTAD4	SERTA domain containing 4 [Source:HGNC Symbol;Acc:HGNC:25236]	-1.95985	0.207773	-3.92887	0.0299683	-2.68324	0.173318
ENSG00000082512	TRAF5	TNF receptor associated factor 5 [Source:HGNC Symbol;Acc:HGNC:12035]	0.324063	0.398857	0.0918169	0.805561	-0.0297474	0.949011
ENSG00000082515	MRPL22	mitochondrial ribosomal protein L22 [Source:HGNC Symbol;Acc:HGNC:14480]	-0.0151809	0.944053	-0.106859	0.624961	-0.18307	0.506175
ENSG00000082516	GEMIN5	gem nuclear organelle associated protein 5 [Source:HGNC Symbol;Acc:HGNC:20043]
ENSG00000082556	OPRK1	opioid receptor kappa 1 [Source:HGNC Symbol;Acc:HGNC:8154]	-0.0521922	0.760904	-0.223309	0.2219	-0.0961567	0.65433
ENSG00000082641	NFE2L1	nuclear factor, erythroid 2 like 1 [Source:HGNC Symbol;Acc:HGNC:7781]	0.187057	0.115512	0.177963	0.130735	0.0750856	0.569196
ENSG00000082684	SEMA5B	semaphorin 5B [Source:HGNC Symbol;Acc:HGNC:10737]	-0.357071	0.551365	-1.52352	0.0359631	-1.36223	0.071109
ENSG00000082701	GSK3B	glycogen synthase kinase 3 beta [Source:HGNC Symbol;Acc:HGNC:4617]	-0.103089	0.14554	-0.0931954	0.181388	-0.316711	0.0063042
ENSG00000082781	ITGB5	integrin subunit beta 5 [Source:HGNC Symbol;Acc:HGNC:6160]	-0.827994	0.10855	-1.88526	0.00515057	-2.95135	0.00161594
ENSG00000082805	ERC1	ELKS/RAB6-interacting/CAST family member 1 [Source:HGNC Symbol;Acc:HGNC:17072]
ENSG00000082898	XPO1	exportin 1 [Source:HGNC Symbol;Acc:HGNC:12825]
ENSG00000082996	RNF13	ring finger protein 13 [Source:HGNC Symbol;Acc:HGNC:10057]	0.258451	0.256338	0.429044	0.0824568	-0.297165	0.29259
ENSG00000083067	TRPM3	transient receptor potential cation channel subfamily M member 3 [Source:HGNC Symbol;Acc:HGNC:17992]	0.527669	0.350663	-0.0273408	0.95989	-0.23768	0.728461
ENSG00000083093	PALB2	partner and localizer of BRCA2 [Source:HGNC Symbol;Acc:HGNC:26144]
ENSG00000083097	DOPEY1	dopey family member 1 [Source:HGNC Symbol;Acc:HGNC:21194]	0.548609	0.00628277	0.307909	0.0605138	0.24142	0.170812
ENSG00000083099	LYRM2	LYR motif containing 2 [Source:HGNC Symbol;Acc:HGNC:25229]	-0.167984	0.412196	-0.26121	0.219744	-0.176145	0.486738
ENSG00000083123	BCKDHB	branched chain keto acid dehydrogenase E1 subunit beta [Source:HGNC Symbol;Acc:HGNC:987]	-0.131928	0.391913	-0.199297	0.212931	-0.0703214	0.707441
ENSG00000083168	KAT6A	lysine acetyltransferase 6A [Source:HGNC Symbol;Acc:HGNC:13013]	0.0308585	0.840628	0.279643	0.105743	0.322531	0.129775
ENSG00000083223	ZCCHC6	zinc finger CCHC-type containing 6 [Source:HGNC Symbol;Acc:HGNC:25817]	0.326255	0.0899828	0.491021	0.0228278	0.0966123	0.649384
ENSG00000083290	ULK2	unc-51 like autophagy activating kinase 2 [Source:HGNC Symbol;Acc:HGNC:13480]
ENSG00000083312	TNPO1	transportin 1 [Source:HGNC Symbol;Acc:HGNC:6401]	0.19284	0.306844	-0.106665	0.559494	-0.220316	0.337656
ENSG00000083444	PLOD1	procollagen-lysine,2-oxoglutarate 5-dioxygenase 1 [Source:HGNC Symbol;Acc:HGNC:9081]
ENSG00000083454	P2RX5	purinergic receptor P2X 5 [Source:HGNC Symbol;Acc:HGNC:8536]	-0.0410642	0.925157	0.72228	0.135667	0.692754	0.233016
ENSG00000083457	ITGAE	integrin subunit alpha E [Source:HGNC Symbol;Acc:HGNC:6147]	-0.249967	0.0719756	-0.132338	0.292161	-0.232264	0.156754
ENSG00000083520	DIS3	DIS3 homolog, exosome endoribonuclease and 3'-5' exoribonuclease [Source:HGNC Symbol;Acc:HGNC:20604]
ENSG00000083535	PIBF1	progesterone immunomodulatory binding factor 1 [Source:HGNC Symbol;Acc:HGNC:23352]	-0.00619274	0.983784	-0.541616	0.113329	-0.102105	0.789046
ENSG00000083544	TDRD3	tudor domain containing 3 [Source:HGNC Symbol;Acc:HGNC:20612]	0.22934	0.0155905	0.250624	0.0106914	0.244113	0.0294579
ENSG00000083635	NUFIP1	NUFIP1, FMR1 interacting protein 1 [Source:HGNC Symbol;Acc:HGNC:8057]	0.0138872	0.947407	-0.138364	0.518802	-0.0347259	0.894789
ENSG00000083642	PDS5B	PDS5 cohesin associated factor B [Source:HGNC Symbol;Acc:HGNC:20418]	0.167662	0.0872867	0.0602071	0.491175	0.0482771	0.655092
ENSG00000083720	OXCT1	3-oxoacid CoA-transferase 1 [Source:HGNC Symbol;Acc:HGNC:8527]
ENSG00000083750	RRAGB	Ras related GTP binding B [Source:HGNC Symbol;Acc:HGNC:19901]	0.138998	0.524421	-0.395136	0.103155	-0.386384	0.175651
ENSG00000083799	CYLD	CYLD lysine 63 deubiquitinase [Source:HGNC Symbol;Acc:HGNC:2584]
ENSG00000083807	SLC27A5	solute carrier family 27 member 5 [Source:HGNC Symbol;Acc:HGNC:10999]
ENSG00000083812	ZNF324	zinc finger protein 324 [Source:HGNC Symbol;Acc:HGNC:14096]	-0.146678	0.491717	-0.374255	0.110998	-0.246868	0.360331
ENSG00000083814	ZNF671	zinc finger protein 671 [Source:HGNC Symbol;Acc:HGNC:26279]	0.248318	0.478421	0.484683	0.190639	0.376982	0.394085
ENSG00000083817	ZNF416	zinc finger protein 416 [Source:HGNC Symbol;Acc:HGNC:20645]	-0.205133	0.438368	-0.187085	0.477785	0.0923513	0.775356
ENSG00000083828	ZNF586	zinc finger protein 586 [Source:HGNC Symbol;Acc:HGNC:25949]	0.00341126	0.983846	0.092933	0.586202	0.317035	0.15478
ENSG00000083838	ZNF446	zinc finger protein 446 [Source:HGNC Symbol;Acc:HGNC:21036]	-0.0407798	0.806146	-0.356403	0.0662031	-0.0933364	0.655393
ENSG00000083844	ZNF264	zinc finger protein 264 [Source:HGNC Symbol;Acc:HGNC:13057]	0.124916	0.0791399	0.156833	0.0379379	0.143051	0.0995003
ENSG00000083845	RPS5	ribosomal protein S5 [Source:HGNC Symbol;Acc:HGNC:10426]	0.121932	0.575043	-0.0693952	0.747373	0.147654	0.585945
ENSG00000083857	FAT1	FAT atypical cadherin 1 [Source:HGNC Symbol;Acc:HGNC:3595]	-2.578	0.151471	-4.67779	0.0245925	-2.72457	0.21475
ENSG00000083896	YTHDC1	YTH domain containing 1 [Source:HGNC Symbol;Acc:HGNC:30626]	0.318578	0.0332414	0.268934	0.059251	0.284948	0.0959265
ENSG00000083937	CHMP2B	charged multivesicular body protein 2B [Source:HGNC Symbol;Acc:HGNC:24537]	0.208104	0.196956	0.0619987	0.680624	-0.0183885	0.918572
ENSG00000084070	SMAP2	small ArfGAP2 [Source:HGNC Symbol;Acc:HGNC:25082]	0.188737	0.477138	0.537063	0.0743808	0.547672	0.124569
ENSG00000084072	PPIE	peptidylprolyl isomerase E [Source:HGNC Symbol;Acc:HGNC:9258]	0.0028774	0.982189	-0.089842	0.494845	0.0105697	0.947839
ENSG00000084073	ZMPSTE24	zinc metallopeptidase STE24 [Source:HGNC Symbol;Acc:HGNC:12877]	-0.12193	0.486216	-0.0327872	0.848481	-0.152753	0.480627
ENSG00000084090	STARD7	StAR related lipid transfer domain containing 7 [Source:HGNC Symbol;Acc:HGNC:18063]	-0.0210499	0.857685	0.118779	0.331523	-0.0649823	0.658711
ENSG00000084092	NOA1	nitric oxide associated 1 [Source:HGNC Symbol;Acc:HGNC:28473]	0.325266	0.0212104	-0.00593179	0.956801	0.119421	0.394537
ENSG00000084093	REST	RE1 silencing transcription factor [Source:HGNC Symbol;Acc:HGNC:9966]	0.18171	0.099082	0.107815	0.291288	0.408418	0.0122913
ENSG00000084110	HAL	histidine ammonia-lyase [Source:HGNC Symbol;Acc:HGNC:4806]	-0.575841	0.035596	-0.309587	0.196878	-0.511573	0.0876762
ENSG00000084112	SSH1	slingshot protein phosphatase 1 [Source:HGNC Symbol;Acc:HGNC:30579]	-0.244586	0.31691	-0.334608	0.185968	-0.138232	0.639555
ENSG00000084207	GSTP1	glutathione S-transferase pi 1 [Source:HGNC Symbol;Acc:HGNC:4638]	-0.12197	0.577309	-0.349952	0.141963	-0.836348	0.0179171
ENSG00000084234	APLP2	amyloid beta precursor like protein 2 [Source:HGNC Symbol;Acc:HGNC:598]	-0.347444	0.0595615	-0.224795	0.184247	-0.936132	0.00244703
ENSG00000084444	FAM234B	family with sequence similarity 234 member B [Source:HGNC Symbol;Acc:HGNC:29288]	0.104799	0.666788	-0.0707102	0.770427	-0.514217	0.125096
ENSG00000084453	SLCO1A2	solute carrier organic anion transporter family member 1A2 [Source:HGNC Symbol;Acc:HGNC:10956]	-0.379919	0.117619	-0.600683	0.0277936	-0.311885	0.274822
ENSG00000084463	WBP11	WW domain binding protein 11 [Source:HGNC Symbol;Acc:HGNC:16461]	0.109468	0.250252	0.101182	0.284043	0.157831	0.170422
ENSG00000084623	EIF3I	eukaryotic translation initiation factor 3 subunit I [Source:HGNC Symbol;Acc:HGNC:3272]	0.0591592	0.70606	-0.068798	0.661651	0.142811	0.45684
ENSG00000084628	NKAIN1	Na+/K+ transporting ATPase interacting 1 [Source:HGNC Symbol;Acc:HGNC:25743]	-0.40563	0.605618	0.400166	0.610372	-1.06342	0.295789
ENSG00000084636	COL16A1	collagen type XVI alpha 1 chain [Source:HGNC Symbol;Acc:HGNC:2193]	-0.261241	0.332041	-0.297005	0.27557	-0.0352681	0.912878
ENSG00000084652	TXLNA	taxilin alpha [Source:HGNC Symbol;Acc:HGNC:30685]	-0.0644524	0.252518	0.0986955	0.100681	0.12688	0.0931783
ENSG00000084676	NCOA1	nuclear receptor coactivator 1 [Source:HGNC Symbol;Acc:HGNC:7668]	0.137579	0.202239	0.361975	0.00932789	0.366801	0.0225369
ENSG00000084693	AGBL5	ATP/GTP binding protein like 5 [Source:HGNC Symbol;Acc:HGNC:26147]	-0.111132	0.91181	-1.92223	0.0926905	-0.307188	0.805561
ENSG00000084710	EFR3B	EFR3 homolog B [Source:HGNC Symbol;Acc:HGNC:29155]	-0.487071	0.321496	-0.732632	0.155292	-0.495412	0.413241
ENSG00000084731	KIF3C	kinesin family member 3C [Source:HGNC Symbol;Acc:HGNC:6321]	-0.409132	0.165121	-0.560629	0.0735206	-0.644402	0.074031
ENSG00000084733	RAB10	RAB10, member RAS oncogene family [Source:HGNC Symbol;Acc:HGNC:9759]
ENSG00000084734	GCKR	glucokinase regulator [Source:HGNC Symbol;Acc:HGNC:4196]	0.578053	0.213886	0.685595	0.15031	8.01266	4.68e-06
ENSG00000084754	HADHA	hydroxyacyl-CoA dehydrogenase/3-ketoacyl-CoA thiolase/enoyl-CoA hydratase (trifunctional protein), alpha subunit [Source:HGNC Symbol;Acc:HGNC:4801]	0.0742682	0.582924	0.169291	0.234195	-0.0766335	0.64579
ENSG00000084764	MAPRE3	microtubule associated protein RP/EB family member 3 [Source:HGNC Symbol;Acc:HGNC:6892]	-0.528617	0.147109	-1.10934	0.0129415	-0.754929	0.10551
ENSG00000084774	CAD	carbamoyl-phosphate synthetase 2, aspartate transcarbamylase, and dihydroorotase [Source:HGNC Symbol;Acc:HGNC:1424]	0.184208	0.164297	-0.0782283	0.526208	0.345124	0.0420981
ENSG00000085063	CD59	CD59 molecule [Source:HGNC Symbol;Acc:HGNC:1689]	-0.0492778	0.799625	0.0499154	0.797104	0.648499	0.0314506
ENSG00000085117	CD82	CD82 molecule [Source:HGNC Symbol;Acc:HGNC:6210]	-0.498741	0.291069	0.120383	0.78933	1.30322	0.0458209
ENSG00000085185	BCORL1	BCL6 corepressor-like 1 [Source:HGNC Symbol;Acc:HGNC:25657]
ENSG00000085224	ATRX	ATRX, chromatin remodeler [Source:HGNC Symbol;Acc:HGNC:886]	0.0454154	0.667413	-0.0330305	0.753726	0.0199162	0.879345
ENSG00000085231	AK6	adenylate kinase 6 [Source:HGNC Symbol;Acc:HGNC:49151]	0.099484	0.568759	-0.0825453	0.634815	0.0880132	0.681106
ENSG00000085265	FCN1	ficolin 1 [Source:HGNC Symbol;Acc:HGNC:3623]	-1.32458	0.0287901	-0.229255	0.638167	-2.8392	0.00269855
ENSG00000085274	MYNN	myoneurin [Source:HGNC Symbol;Acc:HGNC:14955]
ENSG00000085276	MECOM	MDS1 and EVI1 complex locus [Source:HGNC Symbol;Acc:HGNC:3498]	-1.21752	0.344855	-3.24359	0.0341422	-2.64516	0.125456
ENSG00000085365	SCAMP1	secretory carrier membrane protein 1 [Source:HGNC Symbol;Acc:HGNC:10563]	0.194506	0.342433	0.0182871	0.925959	-0.350394	0.173888
ENSG00000085377	PREP	prolyl endopeptidase [Source:HGNC Symbol;Acc:HGNC:9358]	-0.00620215	0.930429	-0.0319238	0.655917	-0.0877873	0.342689
ENSG00000085382	HACE1	HECT domain and ankyrin repeat containing E3 ubiquitin protein ligase 1 [Source:HGNC Symbol;Acc:HGNC:21033]	0.136599	0.580978	-0.400748	0.137914	-0.302377	0.324833
ENSG00000085415	SEH1L	SEH1 like nucleoporin [Source:HGNC Symbol;Acc:HGNC:30379]	-0.26831	0.114598	-0.108927	0.482191	0.0203839	0.914088
ENSG00000085433	WDR47	WD repeat domain 47 [Source:HGNC Symbol;Acc:HGNC:29141]	0.0935621	0.557802	0.154439	0.345298	0.306557	0.107978
ENSG00000085449	WDFY1	WD repeat and FYVE domain containing 1 [Source:HGNC Symbol;Acc:HGNC:20451]
ENSG00000085465	OVGP1	oviductal glycoprotein 1 [Source:HGNC Symbol;Acc:HGNC:8524]	0.569888	0.0830547	-0.516822	0.108583	-0.180744	0.609855
ENSG00000085491	SLC25A24	solute carrier family 25 member 24 [Source:HGNC Symbol;Acc:HGNC:20662]
ENSG00000085511	MAP3K4	mitogen-activated protein kinase kinase kinase 4 [Source:HGNC Symbol;Acc:HGNC:6856]	0.0198648	0.792244	-0.156263	0.0734219	-0.0212326	0.819674
ENSG00000085514	PILRA	paired immunoglobin like type 2 receptor alpha [Source:HGNC Symbol;Acc:HGNC:20396]	-0.0233035	0.959624	1.07471	0.0508898	0.534372	0.369834
ENSG00000085552	IGSF9	immunoglobulin superfamily member 9 [Source:HGNC Symbol;Acc:HGNC:18132]	0.0335396	0.944674	-0.798108	0.135912	-0.248205	0.683162
ENSG00000085563	ABCB1	ATP binding cassette subfamily B member 1 [Source:HGNC Symbol;Acc:HGNC:40]	0.459149	0.031837	0.255705	0.172041	0.12521	0.503584
ENSG00000085644	ZNF213	zinc finger protein 213 [Source:HGNC Symbol;Acc:HGNC:13005]	0.0892511	0.177679	-0.0889414	0.178969	-0.0603386	0.433801
ENSG00000085662	AKR1B1	aldo-keto reductase family 1 member B [Source:HGNC Symbol;Acc:HGNC:381]	-0.182146	0.451003	-0.218442	0.371075	0.0340813	0.907852
ENSG00000085719	CPNE3	copine 3 [Source:HGNC Symbol;Acc:HGNC:2316]	-0.0927331	0.469816	0.0520973	0.679939	-0.0483701	0.758421
ENSG00000085721	RRN3	RRN3 homolog, RNA polymerase I transcription factor [Source:HGNC Symbol;Acc:HGNC:30346]	0.187581	0.12992	0.0278672	0.803101	0.261264	0.0979075
ENSG00000085733	CTTN	cortactin [Source:HGNC Symbol;Acc:HGNC:3338]	-0.950416	0.35703	-2.48244	0.0403659	-1.86121	0.169412
ENSG00000085741	WNT11	Wnt family member 11 [Source:HGNC Symbol;Acc:HGNC:12776]	-1.20468	0.167695	-1.66067	0.073781	-1.13063	0.283548
ENSG00000085760	MTIF2	mitochondrial translational initiation factor 2 [Source:HGNC Symbol;Acc:HGNC:7441]	0.0130069	0.892601	-0.18826	0.0876161	-0.213258	0.114576
ENSG00000085788	DDHD2	DDHD domain containing 2 [Source:HGNC Symbol;Acc:HGNC:29106]	0.175741	0.00581227	-0.0746115	0.126297	0.0247995	0.654395
ENSG00000085831	TTC39A	tetratricopeptide repeat domain 39A [Source:HGNC Symbol;Acc:HGNC:18657]	-0.393689	0.562813	-0.671427	0.336603	-0.0344322	0.967267
ENSG00000085832	EPS15	epidermal growth factor receptor pathway substrate 15 [Source:HGNC Symbol;Acc:HGNC:3419]	0.13905	0.342819	0.359697	0.03733	0.188334	0.263947
ENSG00000085840	ORC1	origin recognition complex subunit 1 [Source:HGNC Symbol;Acc:HGNC:8487]	-0.721886	0.243262	-1.05734	0.106879	-0.81137	0.289119
ENSG00000085871	MGST2	microsomal glutathione S-transferase 2 [Source:HGNC Symbol;Acc:HGNC:7063]	-0.78911	0.0363832	-1.09382	0.00986124	-2.19288	0.000996727
ENSG00000085872	CHERP	calcium homeostasis endoplasmic reticulum protein [Source:HGNC Symbol;Acc:HGNC:16930]	0.14282	0.0999087	0.0871345	0.280477	0.176242	0.0953327
ENSG00000085978	ATG16L1	autophagy related 16 like 1 [Source:HGNC Symbol;Acc:HGNC:21498]	0.0901799	0.604974	0.132845	0.45216	0.0978692	0.652817
ENSG00000085982	USP40	ubiquitin specific peptidase 40 [Source:HGNC Symbol;Acc:HGNC:20069]	-0.0824729	0.49623	-0.172271	0.181141	-0.233358	0.153057
ENSG00000085998	POMGNT1	protein O-linked mannose N-acetylglucosaminyltransferase 1 (beta 1,2-) [Source:HGNC Symbol;Acc:HGNC:19139]
ENSG00000085999	RAD54L	RAD54-like (S. cerevisiae) [Source:HGNC Symbol;Acc:HGNC:9826]	-1.06287	0.396367	-1.68229	0.198494	-1.81326	0.259549
ENSG00000086015	MAST2	microtubule associated serine/threonine kinase 2 [Source:HGNC Symbol;Acc:HGNC:19035]	-0.0449449	0.731365	-0.550102	0.00455351	-0.552942	0.00911015
ENSG00000086061	DNAJA1	DnaJ heat shock protein family (Hsp40) member A1 [Source:HGNC Symbol;Acc:HGNC:5229]	0.285736	0.212073	1.22958	0.000957066	0.754733	0.0254945
ENSG00000086062	B4GALT1	beta-1,4-galactosyltransferase 1 [Source:HGNC Symbol;Acc:HGNC:924]	-0.136159	0.548468	0.329868	0.174497	0.567124	0.0570454
ENSG00000086065	CHMP5	charged multivesicular body protein 5 [Source:HGNC Symbol;Acc:HGNC:26942]	0.768161	0.0149918	1.19912	0.00189245	0.992738	0.0129779
ENSG00000086102	NFX1	nuclear transcription factor, X-box binding 1 [Source:HGNC Symbol;Acc:HGNC:7803]	0.415607	0.00442478	0.292588	0.0206248	0.213025	0.119224
ENSG00000086159	AQP6	aquaporin 6 [Source:HGNC Symbol;Acc:HGNC:639]	-0.0744743	0.726136	-0.276437	0.221916	-0.187312	0.488435
ENSG00000086189	DIMT1	DIM1 dimethyladenosine transferase 1 homolog [Source:HGNC Symbol;Acc:HGNC:30217]	0.0135122	0.879642	0.0302035	0.73604	0.233219	0.0690475
ENSG00000086200	IPO11	importin 11 [Source:HGNC Symbol;Acc:HGNC:20628]	-0.0809329	0.769869	-0.418122	0.164866	-0.152133	0.660948
ENSG00000086205	FOLH1	folate hydrolase 1 [Source:HGNC Symbol;Acc:HGNC:3788]	-0.450268	0.438415	-1.07925	0.0938535	-0.800566	0.282667
ENSG00000086232	EIF2AK1	eukaryotic translation initiation factor 2 alpha kinase 1 [Source:HGNC Symbol;Acc:HGNC:24921]	-0.0113233	0.90953	-0.0853433	0.406137	-0.158654	0.17394
ENSG00000086288	NME8	NME/NM23 family member 8 [Source:HGNC Symbol;Acc:HGNC:16473]	1.43968	0.0236025	1.53343	0.0183798	0.492224	0.441582
ENSG00000086289	EPDR1	ependymin related 1 [Source:HGNC Symbol;Acc:HGNC:17572]	-0.109386	0.757418	-0.393655	0.288768	-0.73008	0.135689
ENSG00000086300	SNX10	sorting nexin 10 [Source:HGNC Symbol;Acc:HGNC:14974]
ENSG00000086475	SEPHS1	selenophosphate synthetase 1 [Source:HGNC Symbol;Acc:HGNC:19685]	-0.29767	0.242369	-0.321026	0.211488	-0.189132	0.526864
ENSG00000086504	MRPL28	mitochondrial ribosomal protein L28 [Source:HGNC Symbol;Acc:HGNC:14484]	-0.251287	0.325434	-0.244553	0.337526	-0.229266	0.463605
ENSG00000086506	HBQ1	hemoglobin subunit theta 1 [Source:HGNC Symbol;Acc:HGNC:4833]	-0.346416	0.167339	-0.541857	0.049344	-0.328328	0.27847
ENSG00000086544	ITPKC	inositol-trisphosphate 3-kinase C [Source:HGNC Symbol;Acc:HGNC:14897]	0.115174	0.574569	-0.157281	0.44866	0.218246	0.40016
ENSG00000086570	FAT2	FAT atypical cadherin 2 [Source:HGNC Symbol;Acc:HGNC:3596]	0.0782656	0.857501	-0.764423	0.116884	-1.52325	0.0268772
ENSG00000086589	RBM22	RNA binding motif protein 22 [Source:HGNC Symbol;Acc:HGNC:25503]	0.303716	0.00496078	0.341642	0.00281142	0.291183	0.013457
ENSG00000086598	TMED2	transmembrane p24 trafficking protein 2 [Source:HGNC Symbol;Acc:HGNC:16996]	-0.0162916	0.916146	-0.0750656	0.630951	-0.106408	0.580376
ENSG00000086619	ERO1B	endoplasmic reticulum oxidoreductase 1 beta [Source:HGNC Symbol;Acc:HGNC:14355]	0.414546	0.00975077	0.259025	0.0586497	0.11215	0.44586
ENSG00000086666	ZFAND6	zinc finger AN1-type containing 6 [Source:HGNC Symbol;Acc:HGNC:30164]	-0.0711068	0.531682	-0.0809945	0.478424	0.0445278	0.750261
ENSG00000086712	TXLNG	taxilin gamma [Source:HGNC Symbol;Acc:HGNC:18578]	0.073622	0.741942	-0.186815	0.415141	0.0765482	0.784232
ENSG00000086717	PPEF1	protein phosphatase with EF-hand domain 1 [Source:HGNC Symbol;Acc:HGNC:9243]
ENSG00000086730	LAT2	linker for activation of T-cells family member 2 [Source:HGNC Symbol;Acc:HGNC:12749]	-1.11102	0.037317	-0.538476	0.24414	-1.26186	0.0515252
ENSG00000086758	HUWE1	HECT, UBA and WWE domain containing 1, E3 ubiquitin protein ligase [Source:HGNC Symbol;Acc:HGNC:30892]	0.08093	0.396653	0.0978287	0.312241	0.315852	0.0148949
ENSG00000086827	ZW10	zw10 kinetochore protein [Source:HGNC Symbol;Acc:HGNC:13194]	-0.06295	0.697381	-0.212183	0.218126	-0.111121	0.58455
ENSG00000086848	ALG9	ALG9, alpha-1,2-mannosyltransferase [Source:HGNC Symbol;Acc:HGNC:15672]	0.324171	0.0864386	-0.277316	0.130278	0.0643358	0.750415
ENSG00000086967	MYBPC2	myosin binding protein C, fast type [Source:HGNC Symbol;Acc:HGNC:7550]	-0.0262306	0.874609	-0.230429	0.19815	0.388095	0.0998212
ENSG00000087008	ACOX3	acyl-CoA oxidase 3, pristanoyl [Source:HGNC Symbol;Acc:HGNC:121]
ENSG00000087053	MTMR2	myotubularin related protein 2 [Source:HGNC Symbol;Acc:HGNC:7450]	-0.121266	0.684607	-0.605582	0.0772116	-0.204682	0.541205
ENSG00000087074	PPP1R15A	protein phosphatase 1 regulatory subunit 15A [Source:HGNC Symbol;Acc:HGNC:14375]	0.838661	0.0065758	0.459205	0.0674038	0.801987	0.0209048
ENSG00000087076	HSD17B14	hydroxysteroid 17-beta dehydrogenase 14 [Source:HGNC Symbol;Acc:HGNC:23238]	-0.0504997	0.800302	-0.899811	0.00328668	-0.914603	0.00874094
ENSG00000087077	TRIP6	thyroid hormone receptor interactor 6 [Source:HGNC Symbol;Acc:HGNC:12311]	-0.489125	0.369414	-0.783514	0.171146	-1.13673	0.118584
ENSG00000087085	ACHE	acetylcholinesterase (Cartwright blood group) [Source:HGNC Symbol;Acc:HGNC:108]	-0.0837252	0.745581	0.126207	0.626796	1.11883	0.0110468
ENSG00000087086	FTL	ferritin light chain [Source:HGNC Symbol;Acc:HGNC:3999]	0.00887087	0.982699	-0.00707121	0.986209	-1.04015	0.0783833
ENSG00000087087	SRRT	serrate, RNA effector molecule [Source:HGNC Symbol;Acc:HGNC:24101]	-0.141195	0.374632	-0.00205128	0.989337	-0.0153444	0.930203
ENSG00000087088	BAX	BCL2 associated X, apoptosis regulator [Source:HGNC Symbol;Acc:HGNC:959]	-0.226283	0.265031	-0.33871	0.115404	0.0124426	0.957775
ENSG00000087095	NLK	nemo like kinase [Source:HGNC Symbol;Acc:HGNC:29858]	-0.0791243	0.555506	0.16063	0.252087	-0.134147	0.42984
ENSG00000087111	PIGS	phosphatidylinositol glycan anchor biosynthesis class S [Source:HGNC Symbol;Acc:HGNC:14937]	-0.209429	0.133624	-0.286333	0.0554707	-0.385365	0.0331837
ENSG00000087116	ADAMTS2	ADAM metallopeptidase with thrombospondin type 1 motif 2 [Source:HGNC Symbol;Acc:HGNC:218]	-0.21073	0.729229	-1.44358	0.0474846	-1.89228	0.0406074
ENSG00000087152	ATXN7L3	ataxin 7 like 3 [Source:HGNC Symbol;Acc:HGNC:25416]	-0.297474	0.00660414	0.167287	0.0622285	0.0136858	0.880675
ENSG00000087157	PGS1	phosphatidylglycerophosphate synthase 1 [Source:HGNC Symbol;Acc:HGNC:30029]
ENSG00000087191	PSMC5	proteasome 26S subunit, ATPase 5 [Source:HGNC Symbol;Acc:HGNC:9552]	0.169578	0.0325258	0.109796	0.123323	0.0977484	0.249328
ENSG00000087206	UIMC1	ubiquitin interaction motif containing 1 [Source:HGNC Symbol;Acc:HGNC:30298]	-0.118695	0.5327	-0.211726	0.282498	0.0932976	0.691862
ENSG00000087237	CETP	cholesteryl ester transfer protein [Source:HGNC Symbol;Acc:HGNC:1869]	1.11344	0.0393284	1.9722	0.00350607	1.79152	0.0104784
ENSG00000087245	MMP2	matrix metallopeptidase 2 [Source:HGNC Symbol;Acc:HGNC:7166]	-0.430061	0.357293	-1.17593	0.0343716	-3.44778	0.000695185
ENSG00000087250	MT3	metallothionein 3 [Source:HGNC Symbol;Acc:HGNC:7408]	0.380706	0.023391	-0.06368	0.631445	-0.308572	0.0977994
ENSG00000087253	LPCAT2	lysophosphatidylcholine acyltransferase 2 [Source:HGNC Symbol;Acc:HGNC:26032]	-0.878467	0.0584097	-0.0004582	0.999069	-3.55203	0.000280244
ENSG00000087258	GNAO1	G protein subunit alpha o1 [Source:HGNC Symbol;Acc:HGNC:4389]	0.219095	0.396457	0.0405752	0.871291	-0.142858	0.647678
ENSG00000087263	OGFOD1	2-oxoglutarate and iron dependent oxygenase domain containing 1 [Source:HGNC Symbol;Acc:HGNC:25585]	0.0926316	0.599472	-0.135274	0.449223	0.0106092	0.956341
ENSG00000087266	SH3BP2	SH3 domain binding protein 2 [Source:HGNC Symbol;Acc:HGNC:10825]	-0.521354	0.171133	0.12675	0.718547	-0.876537	0.0815107
ENSG00000087269	NOP14	NOP14 nucleolar protein [Source:HGNC Symbol;Acc:HGNC:16821]	0.017377	0.900819	-0.0569088	0.685154	0.151009	0.390885
ENSG00000087274	ADD1	adducin 1 [Source:HGNC Symbol;Acc:HGNC:243]	0.0590248	0.665358	0.0992645	0.473511	0.0212306	0.900262
ENSG00000087299	L2HGDH	L-2-hydroxyglutarate dehydrogenase [Source:HGNC Symbol;Acc:HGNC:20499]	0.136297	0.499343	-0.0953364	0.63308	-0.137937	0.581712
ENSG00000087301	TXNDC16	thioredoxin domain containing 16 [Source:HGNC Symbol;Acc:HGNC:19965]	0.0911799	0.729771	-0.282891	0.304324	-0.683513	0.0726188
ENSG00000087302	C14orf166	chromosome 14 open reading frame 166 [Source:HGNC Symbol;Acc:HGNC:23169]	0.00824663	0.962828	-0.105552	0.556922	0.00840432	0.969557
ENSG00000087303	NID2	nidogen 2 [Source:HGNC Symbol;Acc:HGNC:13389]	-0.239989	0.729162	-1.84672	0.0314912	-1.21336	0.19347
ENSG00000087338	GMCL1	germ cell-less, spermatogenesis associated 1 [Source:HGNC Symbol;Acc:HGNC:23843]	0.170684	0.161635	-0.0753535	0.507511	0.03511	0.788965
ENSG00000087365	SF3B2	splicing factor 3b subunit 2 [Source:HGNC Symbol;Acc:HGNC:10769]	0.173356	0.0860156	0.0470884	0.597448	0.145109	0.21923
ENSG00000087448	KLHL42	kelch like family member 42 [Source:HGNC Symbol;Acc:HGNC:29252]	0.176185	0.374047	-0.28029	0.177488	-0.0825729	0.729341
ENSG00000087460	GNAS	GNAS complex locus [Source:HGNC Symbol;Acc:HGNC:4392]
ENSG00000087470	DNM1L	dynamin 1 like [Source:HGNC Symbol;Acc:HGNC:2973]	-0.129566	0.384097	-0.0823985	0.572331	-0.0780935	0.643129
ENSG00000087494	PTHLH	parathyroid hormone like hormone [Source:HGNC Symbol;Acc:HGNC:9607]	-0.0259865	0.930401	-0.627876	0.0700628	-0.298811	0.434676
ENSG00000087495	PHACTR3	phosphatase and actin regulator 3 [Source:HGNC Symbol;Acc:HGNC:15833]	-0.411709	0.363606	-0.786517	0.109497	-0.700213	0.223486
ENSG00000087502	ERGIC2	ERGIC and golgi 2 [Source:HGNC Symbol;Acc:HGNC:30208]	0.0442572	0.788743	0.0507121	0.759059	0.0936229	0.652131
ENSG00000087510	TFAP2C	transcription factor AP-2 gamma [Source:HGNC Symbol;Acc:HGNC:11744]	-0.842764	0.493732	-1.62427	0.209877	-1.2289	0.428295
ENSG00000087586	AURKA	aurora kinase A [Source:HGNC Symbol;Acc:HGNC:11393]	-0.563071	0.4058	-1.61693	0.0425085	-1.31333	0.146541
ENSG00000087589	CASS4	Cas scaffolding protein family member 4 [Source:HGNC Symbol;Acc:HGNC:15878]	-0.697061	0.0125427	-0.397772	0.0914391	-0.444238	0.118891
ENSG00000087842	PIR	pirin [Source:HGNC Symbol;Acc:HGNC:30048]	-0.119876	0.72527	-0.613354	0.10846	-0.457497	0.304757
ENSG00000087884	AAMDC	adipogenesis associated Mth938 domain containing [Source:HGNC Symbol;Acc:HGNC:30205]	-0.119567	0.568013	-0.230457	0.28861	-0.361801	0.191154
ENSG00000087903	RFX2	regulatory factor X2 [Source:HGNC Symbol;Acc:HGNC:9983]	-0.63066	0.0058571	-0.915163	0.000918653	-0.730294	0.00836515
ENSG00000087995	METTL2A	methyltransferase like 2A [Source:HGNC Symbol;Acc:HGNC:25755]	0.0541379	0.803397	-0.167786	0.450746	0.0488503	0.857206
ENSG00000088002	SULT2B1	sulfotransferase family 2B member 1 [Source:HGNC Symbol;Acc:HGNC:11459]	-0.169666	0.518762	-0.153744	0.557465	-0.0621062	0.827445
ENSG00000088035	ALG6	ALG6, alpha-1,3-glucosyltransferase [Source:HGNC Symbol;Acc:HGNC:23157]	-0.0517965	0.611824	-0.204405	0.0791907	-0.0912293	0.478224
ENSG00000088038	CNOT3	CCR4-NOT transcription complex subunit 3 [Source:HGNC Symbol;Acc:HGNC:7879]
ENSG00000088053	GP6	glycoprotein VI platelet [Source:HGNC Symbol;Acc:HGNC:14388]	0.212496	0.424062	-0.217662	0.413515	-0.0112382	0.97198
ENSG00000088179	PTPN4	protein tyrosine phosphatase, non-receptor type 4 [Source:HGNC Symbol;Acc:HGNC:9656]	0.222194	0.119098	0.699712	0.00123504	0.234147	0.124408
ENSG00000088205	DDX18	DEAD-box helicase 18 [Source:HGNC Symbol;Acc:HGNC:2741]
ENSG00000088247	KHSRP	KH-type splicing regulatory protein [Source:HGNC Symbol;Acc:HGNC:6316]	-0.0262987	0.893963	-0.373421	0.0957701	-0.208711	0.409611
ENSG00000088256	GNA11	G protein subunit alpha 11 [Source:HGNC Symbol;Acc:HGNC:4379]	-0.774431	0.22842	-1.35851	0.0568577	-0.986609	0.221298
ENSG00000088280	ASAP3	ArfGAP with SH3 domain, ankyrin repeat and PH domain 3 [Source:HGNC Symbol;Acc:HGNC:14987]	-1.17452	0.0834787	-1.02469	0.120439	-0.802944	0.300209
ENSG00000088298	EDEM2	ER degradation enhancing alpha-mannosidase like protein 2 [Source:HGNC Symbol;Acc:HGNC:15877]	0.049927	0.804449	0.346899	0.122276	-0.24705	0.343812
ENSG00000088305	DNMT3B	DNA methyltransferase 3 beta [Source:HGNC Symbol;Acc:HGNC:2979]	-0.520796	0.456144	-1.59904	0.050113	-1.50972	0.114263
ENSG00000088325	TPX2	TPX2, microtubule nucleation factor [Source:HGNC Symbol;Acc:HGNC:1249]	-1.12217	0.307342	-2.28836	0.0632678	-1.68758	0.228788
ENSG00000088340	FER1L4	fer-1 like family member 4, pseudogene [Source:HGNC Symbol;Acc:HGNC:15801]	-0.249139	0.579499	-0.750873	0.12803	-0.358705	0.523576
ENSG00000088356	PDRG1	p53 and DNA damage regulated 1 [Source:HGNC Symbol;Acc:HGNC:16119]	-0.115374	0.624938	-0.346797	0.172554	-0.0109113	0.970154
ENSG00000088367	EPB41L1	erythrocyte membrane protein band 4.1 like 1 [Source:HGNC Symbol;Acc:HGNC:3378]	-0.906386	0.290635	-2.22744	0.0292844	-1.65433	0.141163
ENSG00000088387	DOCK9	dedicator of cytokinesis 9 [Source:HGNC Symbol;Acc:HGNC:14132]	0.622208	0.0387578	0.83221	0.0124367	0.499741	0.141295
ENSG00000088448	ANKRD10	ankyrin repeat domain 10 [Source:HGNC Symbol;Acc:HGNC:20265]	0.38555	0.100157	0.296759	0.18559	0.173888	0.507223
ENSG00000088451	TGDS	TDP-glucose 4,6-dehydratase [Source:HGNC Symbol;Acc:HGNC:20324]	0.149293	0.185152	-0.0352917	0.735611	0.0595406	0.649497
ENSG00000088538	DOCK3	dedicator of cytokinesis 3 [Source:HGNC Symbol;Acc:HGNC:2989]
ENSG00000088543	C3orf18	chromosome 3 open reading frame 18 [Source:HGNC Symbol;Acc:HGNC:24837]	-0.307567	0.263962	-0.0963369	0.712842	-0.0758224	0.816012
ENSG00000088682	COQ9	coenzyme Q9 [Source:HGNC Symbol;Acc:HGNC:25302]	-0.110509	0.40318	-0.250387	0.0877591	-0.156903	0.344254
ENSG00000088726	TMEM40	transmembrane protein 40 [Source:HGNC Symbol;Acc:HGNC:25620]	-0.0639332	0.812595	-0.219798	0.427051	-0.230341	0.50225
ENSG00000088727	KIF9	kinesin family member 9 [Source:HGNC Symbol;Acc:HGNC:16666]	-0.0203338	0.955945	-0.500627	0.206002	-0.394946	0.403569
ENSG00000088756	ARHGAP28	Rho GTPase activating protein 28 [Source:HGNC Symbol;Acc:HGNC:25509]	-1.35497	0.347209	-2.72547	0.0861112	-2.1162	0.249763
ENSG00000088766	CRLS1	cardiolipin synthase 1 [Source:HGNC Symbol;Acc:HGNC:16148]	-0.345319	0.30194	-0.547587	0.123555	-0.298287	0.462055
ENSG00000088808	PPP1R13B	protein phosphatase 1 regulatory subunit 13B [Source:HGNC Symbol;Acc:HGNC:14950]	-0.336833	0.0454476	0.00414519	0.97629	0.0263114	0.879631
ENSG00000088812	ATRN	attractin [Source:HGNC Symbol;Acc:HGNC:885]	-0.557481	0.0185026	-0.62059	0.0118284	-1.05735	0.00283299
ENSG00000088826	SMOX	spermine oxidase [Source:HGNC Symbol;Acc:HGNC:15862]	-1.08851	0.0283663	-0.652312	0.136056	-0.421826	0.399996
ENSG00000088827	SIGLEC1	sialic acid binding Ig like lectin 1 [Source:HGNC Symbol;Acc:HGNC:11127]	1.65361	0.0712804	2.91188	0.00843311	0.475251	0.611856
ENSG00000088832	FKBP1A	FK506 binding protein 1A [Source:HGNC Symbol;Acc:HGNC:3711]	-0.455313	0.0417321	-0.463935	0.0390843	-0.635233	0.0271272
ENSG00000088833	NSFL1C	NSFL1 cofactor [Source:HGNC Symbol;Acc:HGNC:15912]
ENSG00000088836	SLC4A11	solute carrier family 4 member 11 [Source:HGNC Symbol;Acc:HGNC:16438]	-0.388803	0.346556	-0.609286	0.160649	-0.700916	0.19149
ENSG00000088854	C20orf194	chromosome 20 open reading frame 194 [Source:HGNC Symbol;Acc:HGNC:17721]	-0.435183	0.079913	-0.283653	0.219118	-0.901192	0.0131216
ENSG00000088876	ZNF343	zinc finger protein 343 [Source:HGNC Symbol;Acc:HGNC:16017]
ENSG00000088881	EBF4	early B-cell factor 4 [Source:HGNC Symbol;Acc:HGNC:29278]	-0.279816	0.471424	-0.767071	0.0797766	-0.336671	0.488373
ENSG00000088882	CPXM1	carboxypeptidase X, M14 family member 1 [Source:HGNC Symbol;Acc:HGNC:15771]	0.0267028	0.876074	-0.144233	0.413234	2.57366	1.59e-05
ENSG00000088888	MAVS	mitochondrial antiviral signaling protein [Source:HGNC Symbol;Acc:HGNC:29233]	-0.102258	0.4061	0.15749	0.218036	0.0269596	0.856197
ENSG00000088899	RP5-1187M17.10	leucine zipper tumor suppressor family member 3 [Source:HGNC Symbol;Acc:HGNC:30139]	-0.00622658	0.972168	0.013235	0.940894	-0.048356	0.829029
ENSG00000088926	F11	coagulation factor XI [Source:HGNC Symbol;Acc:HGNC:3529]	0.0940048	0.58636	0.275578	0.142999	0.208074	0.342662
ENSG00000088930	XRN2	5'-3' exoribonuclease 2 [Source:HGNC Symbol;Acc:HGNC:12836]	-0.0535955	0.694321	0.104498	0.451939	0.347874	0.075598
ENSG00000088970	KIZ	kizuna centrosomal protein [Source:HGNC Symbol;Acc:HGNC:15865]	0.100437	0.4389	-0.419768	0.0133985	-0.386061	0.0427861
ENSG00000088986	DYNLL1	dynein light chain LC8-type 1 [Source:HGNC Symbol;Acc:HGNC:15476]
ENSG00000088992	TESC	tescalcin [Source:HGNC Symbol;Acc:HGNC:26065]	-0.895287	0.020551	-0.82943	0.0276323	-0.739129	0.0849648
ENSG00000089006	SNX5	sorting nexin 5 [Source:HGNC Symbol;Acc:HGNC:14969]	-0.0710578	0.70256	-0.57151	0.0180843	-0.413169	0.110891
ENSG00000089009	RPL6	ribosomal protein L6 [Source:HGNC Symbol;Acc:HGNC:10362]	-0.0499854	0.83442	-0.21713	0.379574	-0.0116123	0.968954
ENSG00000089012	SIRPG	signal regulatory protein gamma [Source:HGNC Symbol;Acc:HGNC:15757]	-0.386918	0.448277	-0.538693	0.3019	-0.110797	0.856452
ENSG00000089022	MAPKAPK5	mitogen-activated protein kinase-activated protein kinase 5 [Source:HGNC Symbol;Acc:HGNC:6889]	0.0892456	0.165337	-0.0691657	0.266832	0.0543488	0.471361
ENSG00000089041	P2RX7	purinergic receptor P2X 7 [Source:HGNC Symbol;Acc:HGNC:8537]	2.40325	0.00322395	1.35688	0.0369942	1.63393	0.0297454
ENSG00000089048	ESF1	ESF1 nucleolar pre-rRNA processing protein homolog [Source:HGNC Symbol;Acc:HGNC:15898]	0.0320704	0.905354	-0.22806	0.411766	-0.00120024	0.997144
ENSG00000089050	RBBP9	RB binding protein 9, serine hydrolase [Source:HGNC Symbol;Acc:HGNC:9892]	-0.0804491	0.659173	-0.527434	0.0227909	-0.0730658	0.746254
ENSG00000089053	ANAPC5	anaphase promoting complex subunit 5 [Source:HGNC Symbol;Acc:HGNC:15713]	0.292399	0.0545989	-0.0117783	0.926676	-0.00802531	0.960001
ENSG00000089057	SLC23A2	solute carrier family 23 member 2 [Source:HGNC Symbol;Acc:HGNC:10973]	0.206118	0.328668	0.253779	0.238481	-1.39131	0.00122908
ENSG00000089060	SLC8B1	solute carrier family 8 member B1 [Source:HGNC Symbol;Acc:HGNC:26175]	-0.0426701	0.904386	0.191905	0.593523	0.0509457	0.908662
ENSG00000089063	TMEM230	transmembrane protein 230 [Source:HGNC Symbol;Acc:HGNC:15876]	0.0334108	0.764436	0.0820848	0.470255	0.00620691	0.962899
ENSG00000089091	DZANK1	double zinc ribbon and ankyrin repeat domains 1 [Source:HGNC Symbol;Acc:HGNC:15858]	-0.0445658	0.758937	-0.143597	0.340561	-0.244423	0.207684
ENSG00000089094	KDM2B	lysine demethylase 2B [Source:HGNC Symbol;Acc:HGNC:13610]	-0.152861	0.23585	-0.0790276	0.521297	-0.104902	0.496378
ENSG00000089101	CFAP61	cilia and flagella associated protein 61 [Source:HGNC Symbol;Acc:HGNC:15872]	-0.931458	0.0761767	-1.25689	0.0277905	-0.773395	0.205379
ENSG00000089123	TASP1	taspase 1 [Source:HGNC Symbol;Acc:HGNC:15859]	-0.0610668	0.770095	-0.114046	0.588677	0.175453	0.50912
ENSG00000089127	OAS1	2'-5'-oligoadenylate synthetase 1 [Source:HGNC Symbol;Acc:HGNC:8086]	2.37655	0.00373775	3.59678	0.000442291	2.44428	0.00906656
ENSG00000089154	GCN1	GCN1, eIF2 alpha kinase activator homolog [Source:HGNC Symbol;Acc:HGNC:4199]	0.107714	0.0824706	0.104309	0.090338	0.217762	0.0149737
ENSG00000089157	RPLP0	ribosomal protein lateral stalk subunit P0 [Source:HGNC Symbol;Acc:HGNC:10371]
ENSG00000089159	PXN	paxillin [Source:HGNC Symbol;Acc:HGNC:9718]	-0.678787	0.00904954	-0.107878	0.568776	-0.0102092	0.96514
ENSG00000089163	SIRT4	sirtuin 4 [Source:HGNC Symbol;Acc:HGNC:14932]	0.0769506	0.723674	-0.607002	0.0265176	-0.150428	0.583616
ENSG00000089177	KIF16B	kinesin family member 16B [Source:HGNC Symbol;Acc:HGNC:15869]	-0.102096	0.314381	-0.122613	0.235453	-0.282928	0.0510164
ENSG00000089195	TRMT6	tRNA methyltransferase 6 [Source:HGNC Symbol;Acc:HGNC:20900]	0.0165229	0.928518	-0.173823	0.363082	0.0388914	0.842647
ENSG00000089199	CHGB	chromogranin B [Source:HGNC Symbol;Acc:HGNC:1930]	-0.295036	0.457183	-0.986265	0.0377339	-0.55468	0.27807
ENSG00000089220	PEBP1	phosphatidylethanolamine binding protein 1 [Source:HGNC Symbol;Acc:HGNC:8630]	0.219888	0.305532	-0.282983	0.199562	0.0690952	0.781508
ENSG00000089234	BRAP	BRCA1 associated protein [Source:HGNC Symbol;Acc:HGNC:1099]
ENSG00000089248	ERP29	endoplasmic reticulum protein 29 [Source:HGNC Symbol;Acc:HGNC:13799]
ENSG00000089250	NOS1	nitric oxide synthase 1 [Source:HGNC Symbol;Acc:HGNC:7872]	-0.127357	0.508753	-0.253962	0.21086	-0.157576	0.513804
ENSG00000089280	FUS	FUS RNA binding protein [Source:HGNC Symbol;Acc:HGNC:4010]	0.178816	0.309378	0.301499	0.110365	0.0981776	0.643551
ENSG00000089289	IGBP1	immunoglobulin (CD79A) binding protein 1 [Source:HGNC Symbol;Acc:HGNC:5461]	0.304279	0.0669125	-0.0194925	0.890895	0.0313828	0.859664
ENSG00000089327	FXYD5	FXYD domain containing ion transport regulator 5 [Source:HGNC Symbol;Acc:HGNC:4029]	0.0621662	0.849329	0.146916	0.655808	-0.0975667	0.811901
ENSG00000089335	ZNF302	zinc finger protein 302 [Source:HGNC Symbol;Acc:HGNC:13848]	0.00425269	0.976144	-0.143748	0.332611	0.0448567	0.798702
ENSG00000089351	GRAMD1A	GRAM domain containing 1A [Source:HGNC Symbol;Acc:HGNC:29305]	0.0980201	0.572037	-0.151663	0.390919	1.83737	0.000109278
ENSG00000089472	HEPH	hephaestin [Source:HGNC Symbol;Acc:HGNC:4866]	0.0727451	0.537628	0.0527501	0.652316	-0.0547165	0.707769
ENSG00000089486	CDIP1	cell death inducing p53 target 1 [Source:HGNC Symbol;Acc:HGNC:13234]	-0.207345	0.121957	0.259666	0.065067	-0.263557	0.103213
ENSG00000089505	CMTM1	CKLF like MARVEL transmembrane domain containing 1 [Source:HGNC Symbol;Acc:HGNC:19172]	-0.482944	0.0627456	-0.722832	0.0142577	-0.254982	0.37291
ENSG00000089558	KCNH4	potassium voltage-gated channel subfamily H member 4 [Source:HGNC Symbol;Acc:HGNC:6253]	-0.00474685	0.984309	0.213175	0.392756	0.207889	0.499939
ENSG00000089597	GANAB	glucosidase II alpha subunit [Source:HGNC Symbol;Acc:HGNC:4138]
ENSG00000089639	GMIP	GEM interacting protein [Source:HGNC Symbol;Acc:HGNC:24852]	-0.0549251	0.872764	0.534695	0.154875	0.172669	0.687643
ENSG00000089682	RBM41	RNA binding motif protein 41 [Source:HGNC Symbol;Acc:HGNC:25617]	-0.140768	0.458668	-0.388996	0.0712858	-0.244932	0.312368
ENSG00000089685	BIRC5	baculoviral IAP repeat containing 5 [Source:HGNC Symbol;Acc:HGNC:593]	-2.10926	0.184518	-3.73264	0.037887	-3.31108	0.109034
ENSG00000089692	LAG3	lymphocyte activating 3 [Source:HGNC Symbol;Acc:HGNC:6476]	1.38315	0.0496806	3.57859	0.000719084	2.72958	0.00827735
ENSG00000089693	MLF2	myeloid leukemia factor 2 [Source:HGNC Symbol;Acc:HGNC:7126]	-0.0170653	0.936013	-0.166896	0.444285	-0.164625	0.541417
ENSG00000089723	OTUB2	OTU deubiquitinase, ubiquitin aldehyde binding 2 [Source:HGNC Symbol;Acc:HGNC:20351]	-0.880785	0.0618082	-1.04041	0.0352502	-0.815405	0.127877
ENSG00000089737	DDX24	DEAD-box helicase 24 [Source:HGNC Symbol;Acc:HGNC:13266]	0.364647	0.052552	0.33485	0.0688248	0.393437	0.0827252
ENSG00000089775	ZBTB25	zinc finger and BTB domain containing 25 [Source:HGNC Symbol;Acc:HGNC:13112]	0.428777	0.188416	0.116463	0.700917	0.188664	0.620411
ENSG00000089818	NECAP1	NECAP endocytosis associated 1 [Source:HGNC Symbol;Acc:HGNC:24539]	0.356161	0.0375259	0.498169	0.00984614	0.364701	0.0697821
ENSG00000089820	ARHGAP4	Rho GTPase activating protein 4 [Source:HGNC Symbol;Acc:HGNC:674]	-0.324141	0.401876	0.257479	0.500667	0.0641827	0.889587
ENSG00000089847	ANKRD24	ankyrin repeat domain 24 [Source:HGNC Symbol;Acc:HGNC:29424]	0.171566	0.538172	0.195578	0.484987	0.123069	0.721564
ENSG00000089876	DHX32	DEAH-box helicase 32 (putative) [Source:HGNC Symbol;Acc:HGNC:16717]
ENSG00000089902	RCOR1	REST corepressor 1 [Source:HGNC Symbol;Acc:HGNC:17441]	-0.244864	0.0574262	0.017422	0.872956	-0.133109	0.348043
ENSG00000089916	GPATCH2L	G-patch domain containing 2 like [Source:HGNC Symbol;Acc:HGNC:20210]	-0.0933887	0.616039	0.148195	0.433693	0.0287208	0.900221
ENSG00000090006	LTBP4	latent transforming growth factor beta binding protein 4 [Source:HGNC Symbol;Acc:HGNC:6717]	-0.34736	0.159223	-0.199453	0.391798	-0.328995	0.268466
ENSG00000090013	BLVRB	biliverdin reductase B [Source:HGNC Symbol;Acc:HGNC:1063]	-0.530377	0.0584207	-0.82383	0.0110516	-1.91318	0.000528259
ENSG00000090020	SLC9A1	solute carrier family 9 member A1 [Source:HGNC Symbol;Acc:HGNC:11071]	-0.0760113	0.415485	-0.152181	0.13055	-0.105912	0.363831
ENSG00000090054	SPTLC1	serine palmitoyltransferase long chain base subunit 1 [Source:HGNC Symbol;Acc:HGNC:11277]	0.0242445	0.744174	0.055987	0.460011	-0.0565709	0.53352
ENSG00000090060	PAPOLA	poly(A) polymerase alpha [Source:HGNC Symbol;Acc:HGNC:14981]
ENSG00000090097	PCBP4	poly(rC) binding protein 4 [Source:HGNC Symbol;Acc:HGNC:8652]	-0.596418	0.0815766	-0.834761	0.026442	-0.456177	0.242973
ENSG00000090104	RGS1	regulator of G-protein signaling 1 [Source:HGNC Symbol;Acc:HGNC:9991]
ENSG00000090238	YPEL3	yippee like 3 [Source:HGNC Symbol;Acc:HGNC:18327]	-0.386731	0.14172	-0.541688	0.0555923	-0.382638	0.229683
ENSG00000090263	MRPS33	mitochondrial ribosomal protein S33 [Source:HGNC Symbol;Acc:HGNC:16634]	0.0214438	0.924747	0.0391959	0.863052	0.324475	0.27766
ENSG00000090266	NDUFB2	NADH:ubiquinone oxidoreductase subunit B2 [Source:HGNC Symbol;Acc:HGNC:7697]	-0.302307	0.0889926	-0.139838	0.384553	-0.310511	0.144645
ENSG00000090273	NUDC	nuclear distribution C, dynein complex regulator [Source:HGNC Symbol;Acc:HGNC:8045]	0.0761414	0.642198	-0.0953858	0.562624	-0.0547351	0.787267
ENSG00000090316	MAEA	macrophage erythroblast attacher [Source:HGNC Symbol;Acc:HGNC:13731]	0.0797757	0.61919	0.183722	0.273099	0.0396259	0.824913
ENSG00000090339	ICAM1	intercellular adhesion molecule 1 [Source:HGNC Symbol;Acc:HGNC:5344]	-0.0975905	0.824887	0.806229	0.104777	1.96022	0.00984707
ENSG00000090372	STRN4	striatin 4 [Source:HGNC Symbol;Acc:HGNC:15721]	-0.0621245	0.638457	-0.126867	0.351441	-0.0854495	0.603955
ENSG00000090376	IRAK3	interleukin 1 receptor associated kinase 3 [Source:HGNC Symbol;Acc:HGNC:17020]	-0.12876	0.786744	-0.0210817	0.964557	-0.295272	0.620361
ENSG00000090382	LYZ	lysozyme [Source:HGNC Symbol;Acc:HGNC:6740]	-0.710585	0.164665	0.141193	0.763859	-1.94042	0.0133625
ENSG00000090432	MUL1	mitochondrial E3 ubiquitin protein ligase 1 [Source:HGNC Symbol;Acc:HGNC:25762]	-0.187347	0.21118	-0.018259	0.895968	-0.0850787	0.624954
ENSG00000090447	TFAP4	transcription factor AP-4 [Source:HGNC Symbol;Acc:HGNC:11745]
ENSG00000090470	PDCD7	programmed cell death 7 [Source:HGNC Symbol;Acc:HGNC:8767]	0.158749	0.212914	0.230177	0.0898488	0.253368	0.119975
ENSG00000090487	SPG21	spastic paraplegia 21 (autosomal recessive, Mast syndrome) [Source:HGNC Symbol;Acc:HGNC:20373]	0.106365	0.612017	0.061671	0.766988	-0.316466	0.250074
ENSG00000090520	DNAJB11	DnaJ heat shock protein family (Hsp40) member B11 [Source:HGNC Symbol;Acc:HGNC:14889]	-0.0537276	0.570875	0.0755414	0.43172	-0.323311	0.028102
ENSG00000090530	P3H2	prolyl 3-hydroxylase 2 [Source:HGNC Symbol;Acc:HGNC:19317]	0.225985	0.734765	0.489476	0.471166	-1.31322	0.150486
ENSG00000090534	THPO	thrombopoietin [Source:HGNC Symbol;Acc:HGNC:11795]	-0.113393	0.639231	-0.363065	0.165196	-0.276998	0.370744
ENSG00000090539	CHRD	chordin [Source:HGNC Symbol;Acc:HGNC:1949]	-1.29969	0.252493	-2.32107	0.0644911	-2.09608	0.152903
ENSG00000090554	FLT3LG	fms related tyrosine kinase 3 ligand [Source:HGNC Symbol;Acc:HGNC:3766]	-0.768262	0.106926	0.732008	0.121033	0.178163	0.737167
ENSG00000090565	RAB11FIP3	RAB11 family interacting protein 3 [Source:HGNC Symbol;Acc:HGNC:17224]	0.193302	0.19064	0.147503	0.303338	0.152714	0.387975
ENSG00000090581	GNPTG	N-acetylglucosamine-1-phosphate transferase gamma subunit [Source:HGNC Symbol;Acc:HGNC:23026]	0.223599	0.336742	0.177497	0.438995	-0.123773	0.66016
ENSG00000090612	ZNF268	zinc finger protein 268 [Source:HGNC Symbol;Acc:HGNC:13061]	-0.25918	0.274699	-0.227149	0.332751	-0.0322657	0.908797
ENSG00000090615	GOLGA3	golgin A3 [Source:HGNC Symbol;Acc:HGNC:4426]	0.263566	0.0157858	0.0816457	0.341918	0.16428	0.148456
ENSG00000090621	PABPC4	poly(A) binding protein cytoplasmic 4 [Source:HGNC Symbol;Acc:HGNC:8557]	0.618864	0.00356547	0.010853	0.937883	-0.0588975	0.720741
ENSG00000090659	CD209	CD209 molecule [Source:HGNC Symbol;Acc:HGNC:1641]
ENSG00000090661	CERS4	ceramide synthase 4 [Source:HGNC Symbol;Acc:HGNC:23747]	-0.0722501	0.675447	-0.393422	0.0536513	0.128214	0.553946
ENSG00000090674	MCOLN1	mucolipin 1 [Source:HGNC Symbol;Acc:HGNC:13356]	-0.123371	0.587456	-0.48121	0.0668036	-1.32855	0.00264082
ENSG00000090686	USP48	ubiquitin specific peptidase 48 [Source:HGNC Symbol;Acc:HGNC:18533]	0.43725	0.00685702	-0.0575016	0.614903	-0.113865	0.433266
ENSG00000090776	EFNB1	ephrin B1 [Source:HGNC Symbol;Acc:HGNC:3226]	-0.430911	0.289089	-0.737883	0.0935818	-0.620608	0.228752
ENSG00000090857	PDPR	pyruvate dehydrogenase phosphatase regulatory subunit [Source:HGNC Symbol;Acc:HGNC:30264]	0.160471	0.0909035	0.133376	0.145501	0.0216903	0.834683
ENSG00000090861	AARS	alanyl-tRNA synthetase [Source:HGNC Symbol;Acc:HGNC:20]
ENSG00000090863	GLG1	golgi glycoprotein 1 [Source:HGNC Symbol;Acc:HGNC:4316]	0.0649261	0.627937	0.0495535	0.710269	-0.196011	0.264312
ENSG00000090889	KIF4A	kinesin family member 4A [Source:HGNC Symbol;Acc:HGNC:13339]	-1.69504	0.209865	-3.15235	0.0400476	-1.8579	0.264703
ENSG00000090905	TNRC6A	trinucleotide repeat containing 6A [Source:HGNC Symbol;Acc:HGNC:11969]	0.0972401	0.319468	0.0987975	0.312428	0.0580625	0.622204
ENSG00000090924	PLEKHG2	pleckstrin homology and RhoGEF domain containing G2 [Source:HGNC Symbol;Acc:HGNC:29515]	-0.129805	0.491686	0.773698	0.00475065	0.990473	0.00228963
ENSG00000090932	DLL3	delta like canonical Notch ligand 3 [Source:HGNC Symbol;Acc:HGNC:2909]	-1.06288	0.235407	-1.79482	0.0675824	-0.735973	0.492586
ENSG00000090971	NAT14	N-acetyltransferase 14 (putative) [Source:HGNC Symbol;Acc:HGNC:28918]	-1.17316	0.136607	-1.52185	0.0673967	-0.944957	0.311184
ENSG00000090975	PITPNM2	phosphatidylinositol transfer protein membrane associated 2 [Source:HGNC Symbol;Acc:HGNC:21044]	-0.324323	0.242618	-0.855038	0.014204	-0.718728	0.0615527
ENSG00000090989	EXOC1	exocyst complex component 1 [Source:HGNC Symbol;Acc:HGNC:30380]	0.464577	0.00626301	0.0352308	0.765649	-0.0401132	0.786083
ENSG00000091009	RBM27	RNA binding motif protein 27 [Source:HGNC Symbol;Acc:HGNC:29243]	0.212817	0.115585	0.15182	0.237574	0.291983	0.0897022
ENSG00000091010	POU4F3	POU class 4 homeobox 3 [Source:HGNC Symbol;Acc:HGNC:9220]	0.00129322	0.988751	-0.0158925	0.862621	-0.126313	0.294029
ENSG00000091039	OSBPL8	oxysterol binding protein like 8 [Source:HGNC Symbol;Acc:HGNC:16396]	-0.213105	0.153019	-0.315532	0.0517304	-0.142717	0.415163
ENSG00000091073	DTX2	deltex E3 ubiquitin ligase 2 [Source:HGNC Symbol;Acc:HGNC:15973]	0.0808488	0.726178	0.376588	0.138176	0.682191	0.041583
ENSG00000091106	NLRC4	NLR family CARD domain containing 4 [Source:HGNC Symbol;Acc:HGNC:16412]	-1.4523	0.0109888	-0.710491	0.126252	-1.70103	0.0145922
ENSG00000091127	PUS7	pseudouridylate synthase 7 (putative) [Source:HGNC Symbol;Acc:HGNC:26033]	-0.0338879	0.887113	0.0464865	0.845721	0.390496	0.221916
ENSG00000091129	NRCAM	neuronal cell adhesion molecule [Source:HGNC Symbol;Acc:HGNC:7994]
ENSG00000091136	LAMB1	laminin subunit beta 1 [Source:HGNC Symbol;Acc:HGNC:6486]	-0.565561	0.546223	-1.71441	0.100714	-0.544775	0.639557
ENSG00000091137	SLC26A4	solute carrier family 26 member 4 [Source:HGNC Symbol;Acc:HGNC:8818]
ENSG00000091138	SLC26A3	solute carrier family 26 member 3 [Source:HGNC Symbol;Acc:HGNC:3018]	-0.164328	0.405864	0.0466212	0.808292	0.0674571	0.777681
ENSG00000091140	DLD	dihydrolipoamide dehydrogenase [Source:HGNC Symbol;Acc:HGNC:2898]	0.0033607	0.980206	-0.0455624	0.737854	0.235048	0.198797
ENSG00000091157	WDR7	WD repeat domain 7 [Source:HGNC Symbol;Acc:HGNC:13490]	0.154828	0.240666	0.300961	0.0446278	-0.00920512	0.952591
ENSG00000091164	TXNL1	thioredoxin like 1 [Source:HGNC Symbol;Acc:HGNC:12436]	0.206836	0.131643	0.000193645	0.99875	-0.0229403	0.861531
ENSG00000091181	IL5RA	interleukin 5 receptor subunit alpha [Source:HGNC Symbol;Acc:HGNC:6017]	0.216475	0.341502	-0.0851982	0.698481	-0.153855	0.551777
ENSG00000091262	ABCC6	ATP binding cassette subfamily C member 6 [Source:HGNC Symbol;Acc:HGNC:57]
ENSG00000091317	CMTM6	CKLF like MARVEL transmembrane domain containing 6 [Source:HGNC Symbol;Acc:HGNC:19177]
ENSG00000091409	ITGA6	integrin subunit alpha 6 [Source:HGNC Symbol;Acc:HGNC:6142]	-0.321601	0.0442206	0.55945	0.00449775	0.529762	0.0152768
ENSG00000091428	RAPGEF4	Rap guanine nucleotide exchange factor 4 [Source:HGNC Symbol;Acc:HGNC:16626]	-0.134031	0.826356	-0.88885	0.17939	-0.380501	0.622049
ENSG00000091436	AC013461.1	Mitogen-activated protein kinase kinase kinase MLT [Source:UniProtKB/Swiss-Prot;Acc:Q9NYL2]	-0.672975	0.128521	-1.29183	0.0148121	-0.307299	0.483593
ENSG00000091482	SMPX	small muscle protein, X-linked [Source:HGNC Symbol;Acc:HGNC:11122]	-0.135119	0.575406	-0.303733	0.231544	-0.285946	0.353796
ENSG00000091483	FH	fumarate hydratase [Source:HGNC Symbol;Acc:HGNC:3700]
ENSG00000091490	SEL1L3	SEL1L family member 3 [Source:HGNC Symbol;Acc:HGNC:29108]	-0.225477	0.223559	-0.133303	0.452944	0.0519318	0.810309
ENSG00000091513	TF	transferrin [Source:HGNC Symbol;Acc:HGNC:11740]
ENSG00000091527	CDV3	CDV3 homolog [Source:HGNC Symbol;Acc:HGNC:26928]	0.0128341	0.935888	0.283731	0.113135	0.220997	0.287076
ENSG00000091536	MYO15A	myosin XVA [Source:HGNC Symbol;Acc:HGNC:7594]	0.0334722	0.894847	0.068615	0.786952	0.19962	0.535057
ENSG00000091542	ALKBH5	alkB homolog 5, RNA demethylase [Source:HGNC Symbol;Acc:HGNC:25996]	0.0323072	0.779695	0.0662764	0.570319	0.0624727	0.665616
ENSG00000091592	NLRP1	NLR family pyrin domain containing 1 [Source:HGNC Symbol;Acc:HGNC:14374]	0.141016	0.738049	0.177821	0.674118	-0.2365	0.65507
ENSG00000091622	PITPNM3	PITPNM family member 3 [Source:HGNC Symbol;Acc:HGNC:21043]	-0.118666	0.83381	-0.795123	0.192402	-0.563525	0.436425
ENSG00000091640	SPAG7	sperm associated antigen 7 [Source:HGNC Symbol;Acc:HGNC:11216]	-0.0913	0.329296	0.0915964	0.327854	0.194131	0.120875
ENSG00000091651	ORC6	origin recognition complex subunit 6 [Source:HGNC Symbol;Acc:HGNC:17151]	-0.240728	0.700024	-1.40129	0.0567995	-1.10469	0.188426
ENSG00000091656	ZFHX4	zinc finger homeobox 4 [Source:HGNC Symbol;Acc:HGNC:30939]	-0.767592	0.540867	-2.63229	0.0679374	-2.37008	0.160722
ENSG00000091732	ZC3HC1	zinc finger C3HC-type containing 1 [Source:HGNC Symbol;Acc:HGNC:29913]	0.0304494	0.835717	-0.0170142	0.90763	0.0807314	0.662346
ENSG00000091831	ESR1	estrogen receptor 1 [Source:HGNC Symbol;Acc:HGNC:3467]	0.26787	0.405223	0.879454	0.0259938	0.349999	0.385235
ENSG00000091844	RGS17	regulator of G-protein signaling 17 [Source:HGNC Symbol;Acc:HGNC:14088]	0.428591	0.106735	-0.310792	0.218265	-0.258077	0.391355
ENSG00000091879	ANGPT2	angiopoietin 2 [Source:HGNC Symbol;Acc:HGNC:485]	1.14346	0.187694	-0.886908	0.292766	-0.252512	0.801842
ENSG00000091947	TMEM101	transmembrane protein 101 [Source:HGNC Symbol;Acc:HGNC:28653]	-0.19576	0.385569	-0.42589	0.0879836	-0.309832	0.279081
ENSG00000091972	CD200	CD200 molecule [Source:HGNC Symbol;Acc:HGNC:7203]	0.799409	0.194325	1.23093	0.0654748	1.3011	0.104995
ENSG00000091986	CCDC80	coiled-coil domain containing 80 [Source:HGNC Symbol;Acc:HGNC:30649]	-0.17383	0.708826	-0.512018	0.2925	-0.112799	0.84551
ENSG00000092009	CMA1	chymase 1 [Source:HGNC Symbol;Acc:HGNC:2097]
ENSG00000092010	PSME1	proteasome activator subunit 1 [Source:HGNC Symbol;Acc:HGNC:9568]	0.272475	0.391167	1.05801	0.0115372	0.631462	0.0870921
ENSG00000092020	PPP2R3C	protein phosphatase 2 regulatory subunit B''gamma [Source:HGNC Symbol;Acc:HGNC:17485]	0.0716193	0.532615	0.347391	0.0183535	0.146718	0.319067
ENSG00000092036	HAUS4	HAUS augmin like complex subunit 4 [Source:HGNC Symbol;Acc:HGNC:20163]	0.0381107	0.715661	-0.0359935	0.730661	-0.448783	0.011409
ENSG00000092051	JPH4	junctophilin 4 [Source:HGNC Symbol;Acc:HGNC:20156]	-0.524727	0.0411902	-0.274406	0.224315	-0.804116	0.0183021
ENSG00000092054	MYH7	myosin heavy chain 7 [Source:HGNC Symbol;Acc:HGNC:7577]	0.394997	0.0597806	0.272422	0.161323	0.105143	0.639847
ENSG00000092067	CEBPE	CCAAT/enhancer binding protein epsilon [Source:HGNC Symbol;Acc:HGNC:1836]	-0.776622	0.0421274	-0.837642	0.032172	-1.10941	0.0257278
ENSG00000092068	SLC7A8	solute carrier family 7 member 8 [Source:HGNC Symbol;Acc:HGNC:11066]	-1.15038	0.0933244	-2.04225	0.012246	-4.57585	0.000724538
ENSG00000092094	OSGEP	O-sialoglycoprotein endopeptidase [Source:HGNC Symbol;Acc:HGNC:18028]	-0.0032674	0.983989	-0.181539	0.289277	-0.308158	0.166522
ENSG00000092096	SLC22A17	solute carrier family 22 member 17 [Source:HGNC Symbol;Acc:HGNC:23095]	-0.313858	0.198063	-0.041923	0.853122	-0.0959883	0.732627
ENSG00000092098	RNF31	ring finger protein 31 [Source:HGNC Symbol;Acc:HGNC:16031]	0.370465	0.144469	1.10827	0.0024085	0.82857	0.022588
ENSG00000092108	SCFD1	sec1 family domain containing 1 [Source:HGNC Symbol;Acc:HGNC:20726]	0.0575486	0.625024	-0.0561084	0.633533	-0.033709	0.816608
ENSG00000092140	G2E3	G2/M-phase specific E3 ubiquitin protein ligase [Source:HGNC Symbol;Acc:HGNC:20338]	0.116074	0.148485	-0.0807471	0.292738	-0.130357	0.184303
ENSG00000092148	HECTD1	HECT domain E3 ubiquitin protein ligase 1 [Source:HGNC Symbol;Acc:HGNC:20157]	-0.0187884	0.70448	0.0116645	0.813124	-0.100259	0.141036
ENSG00000092199	HNRNPC	heterogeneous nuclear ribonucleoprotein C (C1/C2) [Source:HGNC Symbol;Acc:HGNC:5035]	0.159332	0.401025	-0.16113	0.396054	0.111927	0.629301
ENSG00000092200	RPGRIP1	retinitis pigmentosa GTPase regulator interacting protein 1 [Source:HGNC Symbol;Acc:HGNC:13436]
ENSG00000092201	SUPT16H	SPT16 homolog, facilitates chromatin remodeling subunit [Source:HGNC Symbol;Acc:HGNC:11465]	0.0384446	0.718525	-0.00187521	0.985892	0.0192934	0.882979
ENSG00000092203	TOX4	TOX high mobility group box family member 4 [Source:HGNC Symbol;Acc:HGNC:20161]	0.279621	0.0178628	0.363435	0.00568006	0.264861	0.0499488
ENSG00000092208	GEMIN2	gem nuclear organelle associated protein 2 [Source:HGNC Symbol;Acc:HGNC:10884]	0.0948809	0.708678	-0.385633	0.162311	-0.203114	0.527302
ENSG00000092295	TGM1	transglutaminase 1 [Source:HGNC Symbol;Acc:HGNC:11777]	0.715232	0.0799559	1.01568	0.0243569	0.562164	0.222474
ENSG00000092330	TINF2	TERF1 interacting nuclear factor 2 [Source:HGNC Symbol;Acc:HGNC:11824]	0.334743	0.257842	1.14793	0.005168	0.877563	0.0177543
ENSG00000092421	SEMA6A	semaphorin 6A [Source:HGNC Symbol;Acc:HGNC:10738]	-0.282929	0.632449	-0.981167	0.131295	-0.733706	0.335848
ENSG00000092439	TRPM7	transient receptor potential cation channel subfamily M member 7 [Source:HGNC Symbol;Acc:HGNC:17994]	0.380207	0.0414256	0.185246	0.254447	0.145458	0.459101
ENSG00000092445	TYRO3	TYRO3 protein tyrosine kinase [Source:HGNC Symbol;Acc:HGNC:12446]	-1.26697	0.216096	-2.26907	0.0480747	-1.13375	0.359384
ENSG00000092470	WDR76	WD repeat domain 76 [Source:HGNC Symbol;Acc:HGNC:25773]	-0.0789975	0.785317	-0.722849	0.040299	-0.353351	0.34762
ENSG00000092529	CAPN3	calpain 3 [Source:HGNC Symbol;Acc:HGNC:1480]	0.317706	0.513288	0.853646	0.111243	0.177728	0.765807
ENSG00000092531	SNAP23	synaptosome associated protein 23 [Source:HGNC Symbol;Acc:HGNC:11131]	-0.0253039	0.876038	0.0538539	0.740841	-0.268285	0.214923
ENSG00000092607	TBX15	T-box 15 [Source:HGNC Symbol;Acc:HGNC:11594]	-0.246432	0.505719	-0.469126	0.226596	-0.493348	0.299554
ENSG00000092621	PHGDH	phosphoglycerate dehydrogenase [Source:HGNC Symbol;Acc:HGNC:8923]	-0.56219	0.445191	-1.40637	0.087009	0.464219	0.609513
ENSG00000092758	COL9A3	collagen type IX alpha 3 chain [Source:HGNC Symbol;Acc:HGNC:2219]	-0.120618	0.560513	-0.186232	0.378272	-0.0477929	0.852035
ENSG00000092820	EZR	ezrin [Source:HGNC Symbol;Acc:HGNC:12691]	-0.127325	0.52627	0.479235	0.0445948	0.246616	0.338388
ENSG00000092841	MYL6	myosin light chain 6 [Source:HGNC Symbol;Acc:HGNC:7587]	-0.234214	0.109518	0.0756479	0.566445	0.0645729	0.687029
ENSG00000092847	AGO1	argonaute 1, RISC catalytic component [Source:HGNC Symbol;Acc:HGNC:3262]	-0.0652983	0.59351	-0.355298	0.0220515	-0.372016	0.0418434
ENSG00000092850	TEKT2	tektin 2 [Source:HGNC Symbol;Acc:HGNC:11725]	0.0126197	0.973917	-0.275113	0.485535	-0.555842	0.272467
ENSG00000092853	CLSPN	claspin [Source:HGNC Symbol;Acc:HGNC:19715]	-0.499685	0.433342	-0.754921	0.251659	-0.731011	0.36456
ENSG00000092871	RFFL	ring finger and FYVE-like domain containing E3 ubiquitin protein ligase [Source:HGNC Symbol;Acc:HGNC:24821]	0.056213	0.777673	-0.0172082	0.930899	0.263899	0.309866
ENSG00000092929	UNC13D	unc-13 homolog D [Source:HGNC Symbol;Acc:HGNC:23147]	-0.397352	0.362019	0.0297933	0.943445	-0.166226	0.752623
ENSG00000092964	DPYSL2	dihydropyrimidinase like 2 [Source:HGNC Symbol;Acc:HGNC:3014]	-0.0610873	0.780569	-0.181827	0.419104	-0.923572	0.0124525
ENSG00000092969	TGFB2	transforming growth factor beta 2 [Source:HGNC Symbol;Acc:HGNC:11768]	-0.378155	0.566512	-1.40952	0.0645464	-0.804673	0.341634
ENSG00000092978	GPATCH2	G-patch domain containing 2 [Source:HGNC Symbol;Acc:HGNC:25499]	-0.0365131	0.858984	-0.170385	0.420071	-0.0596435	0.811355
ENSG00000093000	NUP50	nucleoporin 50 [Source:HGNC Symbol;Acc:HGNC:8065]	0.218785	0.00281593	0.179462	0.00721307	0.0907551	0.158515
ENSG00000093009	CDC45	cell division cycle 45 [Source:HGNC Symbol;Acc:HGNC:1739]	-1.33347	0.25787	-2.93224	0.0333572	-1.6424	0.26491
ENSG00000093010	COMT	catechol-O-methyltransferase [Source:HGNC Symbol;Acc:HGNC:2228]	-0.346001	0.0839817	-0.223231	0.230298	-0.751642	0.0113947
ENSG00000093072	CECR1	cat eye syndrome chromosome region, candidate 1 [Source:HGNC Symbol;Acc:HGNC:1839]	0.209554	0.624489	0.869436	0.0761765	-1.01023	0.093919
ENSG00000093100	XXbac-B461K10.4		0.156981	0.239797	0.0723527	0.569619	0.108783	0.497088
ENSG00000093134	VNN3	vanin 3 [Source:HGNC Symbol;Acc:HGNC:16431]
ENSG00000093144	ECHDC1	ethylmalonyl-CoA decarboxylase 1 [Source:HGNC Symbol;Acc:HGNC:21489]	-0.137963	0.181513	-0.20659	0.0643039	-0.232837	0.0872801
ENSG00000093167	LRRFIP2	LRR binding FLII interacting protein 2 [Source:HGNC Symbol;Acc:HGNC:6703]	0.206909	0.0674687	0.17329	0.11132	0.21036	0.119899
ENSG00000093183	SEC22C	SEC22 homolog C, vesicle trafficking protein [Source:HGNC Symbol;Acc:HGNC:16828]	0.0145954	0.857151	0.126528	0.154459	0.0321203	0.752617
ENSG00000093217	XYLB	xylulokinase [Source:HGNC Symbol;Acc:HGNC:12839]	-0.72283	0.162174	-1.6647	0.0104579	-1.50928	0.0364975
ENSG00000094631	HDAC6	histone deacetylase 6 [Source:HGNC Symbol;Acc:HGNC:14064]
ENSG00000094804	CDC6	cell division cycle 6 [Source:HGNC Symbol;Acc:HGNC:1744]	-0.556762	0.528873	-2.13563	0.0427359	-1.26872	0.269286
ENSG00000094841	UPRT	uracil phosphoribosyltransferase homolog [Source:HGNC Symbol;Acc:HGNC:28334]	-0.0453556	0.727906	-0.072408	0.581704	-0.114908	0.481368
ENSG00000094880	CDC23	cell division cycle 23 [Source:HGNC Symbol;Acc:HGNC:1724]	-0.0468709	0.774338	-0.239169	0.176759	-0.143134	0.490162
ENSG00000094914	AAAS	aladin WD repeat nucleoporin [Source:HGNC Symbol;Acc:HGNC:13666]	-0.0867378	0.600312	-0.20031	0.248845	-0.0856227	0.672149
ENSG00000094916	CBX5	chromobox 5 [Source:HGNC Symbol;Acc:HGNC:1555]	0.235612	0.244348	-0.333692	0.117343	-0.292152	0.197576
ENSG00000094975	SUCO	SUN domain containing ossification factor [Source:HGNC Symbol;Acc:HGNC:1240]	0.306062	0.00819094	0.316722	0.00701507	0.244648	0.0477644
ENSG00000095002	MSH2	mutS homolog 2 [Source:HGNC Symbol;Acc:HGNC:7325]	-0.064557	0.844989	-0.58837	0.112136	-0.312095	0.457337
ENSG00000095015	MAP3K1	mitogen-activated protein kinase kinase kinase 1 [Source:HGNC Symbol;Acc:HGNC:6848]	-0.0547131	0.754184	0.0305923	0.860601	0.331614	0.163225
ENSG00000095059	DHPS	deoxyhypusine synthase [Source:HGNC Symbol;Acc:HGNC:2869]	0.222552	0.00877927	0.128418	0.0697953	0.157689	0.0737251
ENSG00000095066	HOOK2	hook microtubule tethering protein 2 [Source:HGNC Symbol;Acc:HGNC:19885]
ENSG00000095139	ARCN1	archain 1 [Source:HGNC Symbol;Acc:HGNC:649]	0.126397	0.31816	0.0922914	0.457022	0.107423	0.459487
ENSG00000095203	EPB41L4B	erythrocyte membrane protein band 4.1 like 4B [Source:HGNC Symbol;Acc:HGNC:19818]	-1.5688	0.178727	-2.69422	0.039874	-1.68609	0.23886
ENSG00000095209	TMEM38B	transmembrane protein 38B [Source:HGNC Symbol;Acc:HGNC:25535]	0.741266	0.0195089	-0.0133686	0.956373	0.0655562	0.830649
ENSG00000095261	PSMD5	proteasome 26S subunit, non-ATPase 5 [Source:HGNC Symbol;Acc:HGNC:9563]	0.223704	0.587293	0.540048	0.215662	0.721671	0.185162
ENSG00000095303	PTGS1	prostaglandin-endoperoxide synthase 1 [Source:HGNC Symbol;Acc:HGNC:9604]	-1.02569	0.0503472	-0.844906	0.0909739	-3.01967	0.00120561
ENSG00000095319	NUP188	nucleoporin 188 [Source:HGNC Symbol;Acc:HGNC:17859]	0.159157	0.0180015	0.0766502	0.171266	0.255747	0.00608379
ENSG00000095321	CRAT	carnitine O-acetyltransferase [Source:HGNC Symbol;Acc:HGNC:2342]	-0.377346	0.0159011	-0.0716694	0.550964	-0.315094	0.0663289
ENSG00000095370	SH2D3C	SH2 domain containing 3C [Source:HGNC Symbol;Acc:HGNC:16884]	-0.439619	0.349936	-0.363989	0.433546	0.155694	0.782873
ENSG00000095380	NANS	N-acetylneuraminate synthase [Source:HGNC Symbol;Acc:HGNC:19237]	0.322288	0.0491691	0.738058	0.00134109	0.0975379	0.571693
ENSG00000095383	TBC1D2	TBC1 domain family member 2 [Source:HGNC Symbol;Acc:HGNC:18026]	0.229031	0.621714	-0.0340238	0.940942	-1.45417	0.038509
ENSG00000095397	DFNB31	whirlin [Source:HGNC Symbol;Acc:HGNC:16361]	0.494448	0.13698	0.900315	0.0204654	0.309077	0.415762
ENSG00000095464	PDE6C	phosphodiesterase 6C [Source:HGNC Symbol;Acc:HGNC:8787]	0.185133	0.589573	0.267976	0.441143	0.0730362	0.863223
ENSG00000095485	CWF19L1	CWF19-like 1, cell cycle control (S. pombe) [Source:HGNC Symbol;Acc:HGNC:25613]	0.313553	0.00410264	0.0840167	0.273263	-0.0191704	0.833312
ENSG00000095539	SEMA4G	semaphorin 4G [Source:HGNC Symbol;Acc:HGNC:10735]	0.117295	0.604229	-0.139134	0.540595	-0.115913	0.671426
ENSG00000095564	BTAF1	B-TFIID TATA-box binding protein associated factor 1 [Source:HGNC Symbol;Acc:HGNC:17307]	0.129598	0.469568	0.233821	0.213226	0.143384	0.516089
ENSG00000095574	IKZF5	IKAROS family zinc finger 5 [Source:HGNC Symbol;Acc:HGNC:14283]	0.268029	0.0464425	0.206297	0.102517	0.166353	0.261109
ENSG00000095585	BLNK	B-cell linker [Source:HGNC Symbol;Acc:HGNC:14211]	0.395778	0.331924	0.814416	0.0729092	-0.159513	0.743725
ENSG00000095587	TLL2	tolloid like 2 [Source:HGNC Symbol;Acc:HGNC:11844]	-0.142604	0.737097	-0.571206	0.208585	-0.193663	0.715922
ENSG00000095596	CYP26A1	cytochrome P450 family 26 subfamily A member 1 [Source:HGNC Symbol;Acc:HGNC:2603]	-0.260457	0.44558	-0.690318	0.0737478	-0.356414	0.406085
ENSG00000095627	TDRD1	tudor domain containing 1 [Source:HGNC Symbol;Acc:HGNC:11712]	0.0632154	0.771463	0.193899	0.387225	0.474476	0.118459
ENSG00000095637	SORBS1	sorbin and SH3 domain containing 1 [Source:HGNC Symbol;Acc:HGNC:14565]	-0.330151	0.401602	0.1537	0.689026	0.245972	0.61054
ENSG00000095713	CRTAC1	cartilage acidic protein 1 [Source:HGNC Symbol;Acc:HGNC:14882]	-0.348961	0.381915	-0.781022	0.0792232	-0.518501	0.305216
ENSG00000095739	BAMBI	BMP and activin membrane bound inhibitor [Source:HGNC Symbol;Acc:HGNC:30251]	-0.326411	0.69164	-1.83401	0.0578978	-1.2195	0.260453
ENSG00000095752	IL11	interleukin 11 [Source:HGNC Symbol;Acc:HGNC:5966]	-0.114467	0.741171	-0.592203	0.123665	-0.178976	0.677243
ENSG00000095777	MYO3A	myosin IIIA [Source:HGNC Symbol;Acc:HGNC:7601]	-1.00175	0.490591	-2.74586	0.0908892	-1.66963	0.365571
ENSG00000095787	WAC	WW domain containing adaptor with coiled-coil [Source:HGNC Symbol;Acc:HGNC:17327]	0.282297	0.0232668	0.174639	0.110532	0.105131	0.400551
ENSG00000095794	CREM	cAMP responsive element modulator [Source:HGNC Symbol;Acc:HGNC:2352]	0.443579	0.0547505	1.6092	0.000132873	1.27088	0.00159172
ENSG00000095906	NUBP2	nucleotide binding protein 2 [Source:HGNC Symbol;Acc:HGNC:8042]
ENSG00000095917	TPSD1	tryptase delta 1 [Source:HGNC Symbol;Acc:HGNC:14118]	-0.124694	0.48081	0.226041	0.222053	-0.127884	0.499184
ENSG00000095932	SMIM24	small integral membrane protein 24 [Source:HGNC Symbol;Acc:HGNC:37244]
ENSG00000095951	HIVEP1	human immunodeficiency virus type I enhancer binding protein 1 [Source:HGNC Symbol;Acc:HGNC:4920]	0.299321	0.161953	1.04785	0.00140436	1.15964	0.0024678
ENSG00000095970	TREM2	triggering receptor expressed on myeloid cells 2 [Source:HGNC Symbol;Acc:HGNC:17761]	-1.12725	0.0651181	-1.0119	0.0895304	-3.77477	0.000916097
ENSG00000096060	FKBP5	FK506 binding protein 5 [Source:HGNC Symbol;Acc:HGNC:3721]	-0.0601665	0.608471	0.527412	0.00320508	0.572347	0.00619392
ENSG00000096063	SRPK1	SRSF protein kinase 1 [Source:HGNC Symbol;Acc:HGNC:11305]	-0.0700161	0.836189	-0.609049	0.109398	-0.334208	0.430711
ENSG00000096070	BRPF3	bromodomain and PHD finger containing 3 [Source:HGNC Symbol;Acc:HGNC:14256]	0.0130452	0.898794	-0.0550352	0.595946	0.0186173	0.884365
ENSG00000096080	MRPS18A	mitochondrial ribosomal protein S18A [Source:HGNC Symbol;Acc:HGNC:14515]	-0.0997569	0.679133	0.0259517	0.913695	0.0812221	0.786843
ENSG00000096088	PGC	progastricsin [Source:HGNC Symbol;Acc:HGNC:8890]	-0.041963	0.814648	-0.171294	0.355941	-0.16265	0.458532
ENSG00000096092	TMEM14A	transmembrane protein 14A [Source:HGNC Symbol;Acc:HGNC:21076]	-0.362468	0.237831	-0.72132	0.0401903	-0.475195	0.217972
ENSG00000096093	EFHC1	EF-hand domain containing 1 [Source:HGNC Symbol;Acc:HGNC:16406]	0.311562	0.320563	-0.311959	0.319998	-0.422045	0.285019
ENSG00000096264	NCR2	natural cytotoxicity triggering receptor 2 [Source:HGNC Symbol;Acc:HGNC:6732]	-0.20153	0.297266	-0.233565	0.234132	0.0422949	0.849752
ENSG00000096384	HSP90AB1	heat shock protein 90 alpha family class B member 1 [Source:HGNC Symbol;Acc:HGNC:5258]	0.205512	0.304827	0.392958	0.075629	0.315263	0.142338
ENSG00000096395	MLN	motilin [Source:HGNC Symbol;Acc:HGNC:7141]	0.0517066	0.772502	-0.118491	0.514136	-0.252137	0.216476
ENSG00000096401	CDC5L	cell division cycle 5 like [Source:HGNC Symbol;Acc:HGNC:1743]	-0.202186	0.48103	-0.264272	0.364169	-0.224965	0.528299
ENSG00000096433	ITPR3	inositol 1,4,5-trisphosphate receptor type 3 [Source:HGNC Symbol;Acc:HGNC:6182]	-0.0994115	0.722112	0.189124	0.504795	0.291462	0.416013
ENSG00000096654	ZNF184	zinc finger protein 184 [Source:HGNC Symbol;Acc:HGNC:12975]	0.0897046	0.755392	-0.382419	0.213797	-0.0610645	0.8648
ENSG00000096696	DSP	desmoplakin [Source:HGNC Symbol;Acc:HGNC:3052]	-0.92134	0.42233	-0.940932	0.413084	-1.45132	0.320696
ENSG00000096717	SIRT1	sirtuin 1 [Source:HGNC Symbol;Acc:HGNC:14929]	0.112549	0.419138	0.13173	0.349257	0.158397	0.349124
ENSG00000096746	HNRNPH3	heterogeneous nuclear ribonucleoprotein H3 [Source:HGNC Symbol;Acc:HGNC:5043]	0.00710073	0.934877	-0.11165	0.228878	-0.104752	0.353562
ENSG00000096872	IFT74	intraflagellar transport 74 [Source:HGNC Symbol;Acc:HGNC:21424]	0.0856481	0.788694	-0.0692355	0.828295	-0.0915164	0.81888
ENSG00000096968	JAK2	Janus kinase 2 [Source:HGNC Symbol;Acc:HGNC:6192]	1.07817	0.0307548	1.84337	0.00298735	0.322295	0.518083
ENSG00000096996	IL12RB1	interleukin 12 receptor subunit beta 1 [Source:HGNC Symbol;Acc:HGNC:5971]
ENSG00000097007	ABL1	ABL proto-oncogene 1, non-receptor tyrosine kinase [Source:HGNC Symbol;Acc:HGNC:76]	-0.168556	0.20014	-0.242335	0.0839792	-0.130155	0.404653
ENSG00000097021	ACOT7	acyl-CoA thioesterase 7 [Source:HGNC Symbol;Acc:HGNC:24157]	-0.695021	0.184556	-0.53281	0.29426	-0.170715	0.778084
ENSG00000097033	SH3GLB1	SH3 domain containing GRB2 like endophilin B1 [Source:HGNC Symbol;Acc:HGNC:10833]	0.143105	0.259844	0.469425	0.00649364	0.17975	0.255607
ENSG00000097046	CDC7	cell division cycle 7 [Source:HGNC Symbol;Acc:HGNC:1745]	-0.131467	0.810239	-0.928434	0.126753	-0.520035	0.4567
ENSG00000097096	SYDE2	synapse defective Rho GTPase homolog 2 [Source:HGNC Symbol;Acc:HGNC:25841]	0.00803544	0.983877	-0.171172	0.669375	0.0503611	0.915971
ENSG00000099139	PCSK5	proprotein convertase subtilisin/kexin type 5 [Source:HGNC Symbol;Acc:HGNC:8747]	0.113378	0.66018	-0.116129	0.652608	-0.507123	0.148295
ENSG00000099194	SCD	stearoyl-CoA desaturase [Source:HGNC Symbol;Acc:HGNC:10571]	-0.899277	0.242603	-2.14912	0.0211934	-1.85332	0.0761868
ENSG00000099203	TMED1	transmembrane p24 trafficking protein 1 [Source:HGNC Symbol;Acc:HGNC:17291]	-2.20904	0.0549492	-0.418566	0.66817	-0.236664	0.84433
ENSG00000099204	ABLIM1	actin binding LIM protein 1 [Source:HGNC Symbol;Acc:HGNC:78]	0.0269653	0.88542	0.0842823	0.655009	0.178041	0.457854
ENSG00000099219	ERMP1	endoplasmic reticulum metallopeptidase 1 [Source:HGNC Symbol;Acc:HGNC:23703]	0.156239	0.409041	-0.398115	0.0644503	-0.567341	0.041935
ENSG00000099246	RAB18	RAB18, member RAS oncogene family [Source:HGNC Symbol;Acc:HGNC:14244]	0.106847	0.36228	0.0242613	0.830301	-0.0185888	0.893547
ENSG00000099250	NRP1	neuropilin 1 [Source:HGNC Symbol;Acc:HGNC:8004]	-1.26446	0.0876623	-1.61705	0.0403066	-0.565069	0.49419
ENSG00000099251	HSD17B7P2	hydroxysteroid 17-beta dehydrogenase 7 pseudogene 2 [Source:HGNC Symbol;Acc:HGNC:28120]
ENSG00000099256	PRTFDC1	phosphoribosyl transferase domain containing 1 [Source:HGNC Symbol;Acc:HGNC:23333]	-0.591686	0.0239188	-0.771726	0.00783242	-0.8903	0.0111578
ENSG00000099260	PALMD	palmdelphin [Source:HGNC Symbol;Acc:HGNC:15846]	-0.127727	0.549801	-0.330579	0.152219	-0.222043	0.411837
ENSG00000099282	TSPAN15	tetraspanin 15 [Source:HGNC Symbol;Acc:HGNC:23298]	-0.746302	0.101608	-1.73947	0.00409387	-0.395013	0.445546
ENSG00000099284	H2AFY2	H2A histone family member Y2 [Source:HGNC Symbol;Acc:HGNC:14453]	-0.259159	0.565211	-1.31573	0.0214172	-0.880962	0.149704
ENSG00000099290	FAM21A	family with sequence similarity 21 member A [Source:HGNC Symbol;Acc:HGNC:23416]	0.301925	0.144314	0.54222	0.023583	0.0151877	0.948158
ENSG00000099308	MAST3	microtubule associated serine/threonine kinase 3 [Source:HGNC Symbol;Acc:HGNC:19036]	-0.0281091	0.92876	0.0683441	0.828208	-0.0944065	0.810727
ENSG00000099326	MZF1	myeloid zinc finger 1 [Source:HGNC Symbol;Acc:HGNC:13108]
ENSG00000099330	OCEL1	occludin/ELL domain containing 1 [Source:HGNC Symbol;Acc:HGNC:26221]	-0.745855	0.00257965	-0.239541	0.16304	-0.123614	0.535011
ENSG00000099331	MYO9B	myosin IXB [Source:HGNC Symbol;Acc:HGNC:7609]	-0.0120839	0.968618	0.0585222	0.849126	-0.390912	0.329865
ENSG00000099337	KCNK6	potassium two pore domain channel subfamily K member 6 [Source:HGNC Symbol;Acc:HGNC:6281]	-0.46093	0.249911	0.255777	0.506228	-0.546639	0.271429
ENSG00000099338	CATSPERG	cation channel sperm associated auxiliary subunit gamma [Source:HGNC Symbol;Acc:HGNC:25243]
ENSG00000099341	PSMD8	proteasome 26S subunit, non-ATPase 8 [Source:HGNC Symbol;Acc:HGNC:9566]	-0.160616	0.402739	-0.177064	0.359369	-0.0929293	0.687524
ENSG00000099364	FBXL19	F-box and leucine rich repeat protein 19 [Source:HGNC Symbol;Acc:HGNC:25300]	-0.315374	0.287866	-0.31401	0.28976	-0.240232	0.503943
ENSG00000099365	STX1B	syntaxin 1B [Source:HGNC Symbol;Acc:HGNC:18539]	-0.0484757	0.859606	-0.218338	0.43749	0.0416688	0.892174
ENSG00000099377	HSD3B7	hydroxy-delta-5-steroid dehydrogenase, 3 beta- and steroid delta-isomerase 7 [Source:HGNC Symbol;Acc:HGNC:18324]	-0.625433	0.303864	0.0642032	0.911887	-1.39573	0.0907135
ENSG00000099381	SETD1A	SET domain containing 1A [Source:HGNC Symbol;Acc:HGNC:29010]	-0.00724999	0.905484	-0.0327653	0.595949	-0.0129484	0.858089
ENSG00000099385	BCL7C	BCL tumor suppressor 7C [Source:HGNC Symbol;Acc:HGNC:1006]	-0.472326	0.0996814	-0.656156	0.0354502	-0.503472	0.146957
ENSG00000099617	EFNA2	ephrin A2 [Source:HGNC Symbol;Acc:HGNC:3222]	-0.327903	0.354408	-0.724623	0.0684463	-0.29053	0.503506
ENSG00000099622	CIRBP	cold inducible RNA binding protein [Source:HGNC Symbol;Acc:HGNC:1982]	0.241332	0.298152	0.398052	0.109374	0.272788	0.341776
ENSG00000099624	ATP5D	ATP synthase, H+ transporting, mitochondrial F1 complex, delta subunit [Source:HGNC Symbol;Acc:HGNC:837]	-0.162464	0.234443	-0.394529	0.0183787	-0.392553	0.0220669
ENSG00000099625	CBARP	CACN beta subunit associated regulatory protein [Source:HGNC Symbol;Acc:HGNC:28617]	-0.888079	0.45598	-2.00942	0.121501	-1.98572	0.198403
ENSG00000099725	PRKY	protein kinase, Y-linked, pseudogene [Source:HGNC Symbol;Acc:HGNC:9444]	0.0143208	0.983444	0.80732	0.268459	0.873874	0.332877
ENSG00000099769	IGFALS	insulin like growth factor binding protein acid labile subunit [Source:HGNC Symbol;Acc:HGNC:5468]	0.694514	0.0173012	0.0768115	0.730981	0.120542	0.666822
ENSG00000099783	HNRNPM	heterogeneous nuclear ribonucleoprotein M [Source:HGNC Symbol;Acc:HGNC:5046]	-0.287176	0.044805	0.0104523	0.929687	0.204161	0.200458
ENSG00000099785	2020-03-02	membrane associated ring-CH-type finger 2 [Source:HGNC Symbol;Acc:HGNC:28038]	-0.487459	0.0917994	-0.138677	0.589128	-0.0653837	0.836707
ENSG00000099795	NDUFB7	NADH:ubiquinone oxidoreductase subunit B7 [Source:HGNC Symbol;Acc:HGNC:7702]	-0.458533	0.174741	-0.558459	0.110018	-0.439486	0.282562
ENSG00000099797	TECR	trans-2,3-enoyl-CoA reductase [Source:HGNC Symbol;Acc:HGNC:4551]	-0.118063	0.455622	-0.255076	0.135712	-0.166873	0.397404
ENSG00000099800	TIMM13	translocase of inner mitochondrial membrane 13 [Source:HGNC Symbol;Acc:HGNC:11816]	-0.471981	0.191258	-0.758763	0.0557092	-0.494997	0.262504
ENSG00000099804	CDC34	cell division cycle 34 [Source:HGNC Symbol;Acc:HGNC:1734]	-0.0604576	0.750185	-0.381847	0.0798514	-0.225349	0.345636
ENSG00000099810	MTAP	methylthioadenosine phosphorylase [Source:HGNC Symbol;Acc:HGNC:7413]	0.0928784	0.537013	-0.558498	0.00765909	-0.202613	0.252506
ENSG00000099812	MISP	mitotic spindle positioning [Source:HGNC Symbol;Acc:HGNC:27000]	-0.206705	0.346136	-0.444024	0.0705177	-0.296976	0.284367
ENSG00000099814	CEP170B	centrosomal protein 170B [Source:HGNC Symbol;Acc:HGNC:20362]
ENSG00000099817	POLR2E	RNA polymerase II subunit E [Source:HGNC Symbol;Acc:HGNC:9192]	-0.162813	0.164541	-0.176622	0.136769	-0.323463	0.0382447
ENSG00000099821	POLRMT	RNA polymerase mitochondrial [Source:HGNC Symbol;Acc:HGNC:9200]	-0.00678166	0.940337	-0.190647	0.0707096	0.0450037	0.692388
ENSG00000099822	HCN2	hyperpolarization activated cyclic nucleotide gated potassium channel 2 [Source:HGNC Symbol;Acc:HGNC:4846]
ENSG00000099834	CDHR5	cadherin related family member 5 [Source:HGNC Symbol;Acc:HGNC:7521]	0.746642	0.0652675	0.236463	0.502509	0.153338	0.722014
ENSG00000099840	IZUMO4	IZUMO family member 4 [Source:HGNC Symbol;Acc:HGNC:26950]	-0.241759	0.443784	-0.271839	0.392308	0.0904896	0.805662
ENSG00000099849	RASSF7	Ras association domain family member 7 [Source:HGNC Symbol;Acc:HGNC:1166]	-0.379569	0.0145837	-0.157236	0.209222	-0.190399	0.218715
ENSG00000099860	GADD45B	growth arrest and DNA damage inducible beta [Source:HGNC Symbol;Acc:HGNC:4096]	0.542467	0.195916	1.05845	0.0296086	1.30498	0.0305223
ENSG00000099864	PALM	paralemmin [Source:HGNC Symbol;Acc:HGNC:8594]	-1.47883	0.204627	-2.9889	0.0282129	-2.35011	0.120912
ENSG00000099866	MADCAM1	mucosal vascular addressin cell adhesion molecule 1 [Source:HGNC Symbol;Acc:HGNC:6765]	-0.272623	0.348038	-0.324635	0.271071	-0.555232	0.12715
ENSG00000099869	IGF2-AS	IGF2 antisense RNA [Source:HGNC Symbol;Acc:HGNC:14062]	-0.0424423	0.87144	-0.327309	0.240541	-0.198663	0.550032
ENSG00000099875	MKNK2	MAP kinase interacting serine/threonine kinase 2 [Source:HGNC Symbol;Acc:HGNC:7111]	-0.256543	0.177279	0.00166403	0.992412	0.114928	0.582195
ENSG00000099889	ARVCF	armadillo repeat gene deleted in velocardiofacial syndrome [Source:HGNC Symbol;Acc:HGNC:728]	-0.608091	0.227828	-1.28376	0.0297483	-2.02909	0.00827245
ENSG00000099899	TRMT2A	tRNA methyltransferase 2 homolog A [Source:HGNC Symbol;Acc:HGNC:24974]	-0.0038233	0.982719	-0.342411	0.0896461	-0.242626	0.283063
ENSG00000099901	RANBP1	RAN binding protein 1 [Source:HGNC Symbol;Acc:HGNC:9847]	-0.2786	0.549554	-0.786333	0.123815	-0.346902	0.550942
ENSG00000099904	ZDHHC8	zinc finger DHHC-type containing 8 [Source:HGNC Symbol;Acc:HGNC:18474]	-0.130733	0.62269	-0.187984	0.48413	-0.158071	0.63218
ENSG00000099910	KLHL22	kelch like family member 22 [Source:HGNC Symbol;Acc:HGNC:25888]	0.365895	0.00771585	-0.313404	0.0151188	-0.342901	0.0236931
ENSG00000099917	MED15	mediator complex subunit 15 [Source:HGNC Symbol;Acc:HGNC:14248]	0.00248447	0.988024	0.229633	0.198286	0.205793	0.339448
ENSG00000099937	SERPIND1	serpin family D member 1 [Source:HGNC Symbol;Acc:HGNC:4838]	0.0906631	0.67016	0.877837	0.00490897	0.424574	0.117813
ENSG00000099940	SNAP29	synaptosome associated protein 29 [Source:HGNC Symbol;Acc:HGNC:11133]	-0.0768169	0.49805	-0.00619871	0.955496	-0.150532	0.294825
ENSG00000099942	CRKL	CRK like proto-oncogene, adaptor protein [Source:HGNC Symbol;Acc:HGNC:2363]	0.13497	0.24818	-0.0165668	0.880415	0.0766459	0.58204
[truncated: 22,736 more rows]
