# Supplementary material for: Characterization of a Novel Compound That Stimulates STING-Mediated Innate Immune Activity in an Allele-Specific Manner
Source: Front Immunol. 2020 Jul 8;11:1430. doi: 10.3389/fimmu.2020.01430 (PMC7360819; doi:10.3389/fimmu.2020.01430)
Supplement: Supplementary file 4 [file Table_2.XLS]

## Sheet: Supp_Table_4_PASTAA
Transcription Factor	Association Score	P-Value
Irf-1	10.002	0
Irf-1 , Irf-10	17.175	0
Irf-1 , Irf-10	13.438	0
Irf-2	8.488	0
Irf-7a	18.487	0
Irf-8	15.018	0
Mtf-1	8.743	0
Zeb	6.411	9e-06
Blimp-1	6.326	1.3e-05
Rela	5.644	8.8e-05
Nf-kappab1 , Nf-kappab2	5.244	0.000224
Fosb , Fra-1	5.227	0.000226
C-rel	4.513	0.00109
Stat6	4.41	0.00139
Fosb , Fra-1	4.26	0.00188
Ctf-1 , Ctf-2	4.246	0.00195
Nf-1 , Nf-1/l	4.246	0.00195
Nf-1	4.211	0.00204
Fosb , Fra-1	4.184	0.00212
Fosb , Fra-1	4.18	0.00217
Irf-1	4.089	0.00258
Hmg , Hmg-y	3.792	0.00484
Rela	3.745	0.00534
Nf-e2	3.365	0.0113
V-maf	3.208	0.0157
Nrf2	3.117	0.0185
Nkx2-1	3.093	0.0191
Stat1alpha	3.005	0.0237
E12 , E47	2.967	0.0253
Hif-1alpha	2.965	0.0254
Stat5a	2.918	0.0277
Deaf-1	2.906	0.0284
Stat5a	2.903	0.0285
Ap-4	2.845	0.0313
Ap-4	2.754	0.0366
Deaf-1	2.754	0.0366
E47	2.718	0.0403
Stat5a , Stat5b	2.691	0.0428
Lcr-f1	2.623	0.0477
Stat1alpha , Stat1beta	2.61	0.0487
Tbp	2.599	0.0498
Elk-1	2.521	0.0575
Atf-1	2.518	0.0576
Stat3	2.509	0.0581
E12 , E47	2.473	0.0621
C-maf	2.452	0.0649
Stat1alpha , Stat1beta	2.441	0.0657
B-myb , C-myb	2.381	0.0743
Hif-1alpha	2.372	0.075
Ahr	2.345	0.0785
Zic1	2.339	0.0791
Zic3	2.339	0.0791
Creb , Crebbeta	2.313	0.0842
Gata-3	2.279	0.0878
Mitf , Tfe3-l	2.279	0.0878
Ap-4	2.278	0.088
Hlf	2.266	0.0897
C/ebpalpha , C/ebpalpha(p30)	2.246	0.0951
N-myc	2.239	0.0964
Stat3	2.226	0.0974
E2f-1	2.215	0.099
Atf-1 , Atf-2	2.195	0.101
Bach2	2.193	0.102
Pax-3	2.176	0.106
C-myb	2.158	0.109
Ap-2alpha , Ap-2alphaa	2.146	0.111
Smad4	2.148	0.111
Ap-4	2.127	0.114
Nf-at1 , Nf-at2	2.125	0.116
Myogenin	2.123	0.117
C/ebp , C/ebpalpha	2.106	0.121
Cutl1	2.087	0.123
Gcnf , Gcnf-1	2.045	0.131
Bach1 , Bach2	2.036	0.132
Sp1	2.03	0.132
Pax-2 , Pax-2a	2.027	0.135
