# Supplementary material for: Characterization of a Novel Compound That Stimulates STING-Mediated Innate Immune Activity in an Allele-Specific Manner
Source: Front Immunol. 2020 Jul 8;11:1430. doi: 10.3389/fimmu.2020.01430 (PMC7360819; doi:10.3389/fimmu.2020.01430)
Supplement: Supplementary file 5 [file Table_3.XLS]

## Sheet: Supp_Table_4_RegulatorTail
Rank	Regulator	#Targets	Expected #targets	Adjusted p-value
1	STAT5B	131	38.2254	2.78e-37
2	MBD4	224	124.705	8.81e-34
3	PMEPA1	208	109.362	6.35e-32
4	SMC1A	205	111.381	1.26e-28
5	SUMO2	210	120.026	8.4e-27
6	YAP1	171	86.4584	2.82e-23
7	TCF3	210	128.45	3.66e-22
8	ERG	232	156.09	3.94e-22
9	GRHL2	155	75.3952	1.89e-21
10	LMNB1	155	76.8075	1.32e-20
11	KMT2A	189	109.519	2.7e-20
12	CDK9	172	93.0207	3.35e-20
13	SNAI2	211	134.007	3.98e-20
14	BCL6	203	125.24	5.45e-20
15	FLI1	189	110.732	8.81e-20
16	JMJD1C	164	86.601	9.58e-20
17	DPEP3	203	126.032	1.14e-19
18	STAT4	102	39.0457	1.46e-18
19	KDM2B	181	105.617	2.6e-18
20	RAG2	165	90.5598	3.87e-18
21	HIF1A	219	148.7	7.82e-18
22	TFAP2A	195	123.015	6.01e-17
23	NFKB2	106	44.3098	8.89e-17
24	JARID2	124	58.1335	1.23e-16
25	RUNX3	204	133.743	1.26e-16
26	GARS	218	150.947	2.61e-16
27	DAXX	126	61.0651	7.31e-16
28	MYH11	157	88.2487	1.32e-15
29	NR1H3	148	80.6093	2.27e-15
30	CDK8	145	78.07	2.5e-15
31	STAT5A	175	106.259	3.01e-15
32	CNOT3	179	110.318	3.1e-15
33	NFIC	215	150.22	4.17e-15
34	NFKB1	143	77.2997	7.24e-15
35	IRF8	21	1.51932	7.85e-15
36	TFAP2C	195	129.413	3.06e-14
37	PBX1	160	94.6113	5.56e-14
38	CHD8	179	113.892	1.08e-13
39	NKX2-1	184	119.448	1.6e-13
40	TOP1	93	40.7362	5.23e-13
41	SMAD3	147	85.8235	1.62e-12
42	CDK7	142	81.3369	1.62e-12
43	CREBBP	228	173.737	3.19e-12
44	ZNF750	99	46.8919	5.55e-12
45	BATF	142	82.7492	6.83e-12
46	FOXO1	92	42.3625	1.41e-11
47	ARNTL	165	105.674	2.44e-11
48	WRNIP1	185	126.16	2.78e-11
49	KMT2C	114	60.1164	2.89e-11
50	PPARG	186	128.158	6.19e-11
51	LMNA	103	52.3772	1.02e-10
52	LMO2	83	37.2981	1.02e-10
53	TAF3	124	69.6888	1.02e-10
54	VDR	132	77.5707	2.61e-10
55	RELB	250	210.892	2.73e-10
56	SIX2	107	56.6355	3.23e-10
57	PIAS1	120	67.7273	4.4e-10
58	EED	251	213.489	6.13e-10
59	GTF2I	129	76.8432	1.58e-09
60	TP53BP1	243	202.012	1.78e-09
61	SPIB	116	65.9726	2.24e-09
62	KDM6B	129	77.749	3.58e-09
63	TEAD1	253	219.124	4.4e-09
64	KMT2D	141	89.2188	5.98e-09
65	MIER2	251	216.078	6.19e-09
66	ZNF766	250	214.701	7.93e-09
67	TP63	193	141.867	8.09e-09
68	ELF3	252	218.653	1.33e-08
69	PML	162	110.832	2e-08
70	KLF11	255	224.559	2.22e-08
71	HLF	253	220.978	2.22e-08
72	RBPJ	124	75.8802	3.26e-08
73	ING3	137	87.6567	3.33e-08
74	RCOR2	249	214.965	3.85e-08
75	MEF2B	80	40.1299	5.16e-08
76	RUNX1T1	118	71.2652	5.59e-08
77	ZNF197	252	220.686	7.54e-08
78	CEBPD	255	226.021	7.95e-08
79	KLF5	170	121.367	1.21e-07
80	BRD3	127	80.1814	1.21e-07
81	PSIP1	99	56.1862	1.4e-07
82	NFYB	168	119.762	1.63e-07
83	NIPBL	141	93.627	1.87e-07
84	NFYC	255	227.37	2.58e-07
85	BCOR	242	206.984	2.98e-07
86	MEF2A	256	229.609	3.65e-07
87	HMBOX1	251	221.364	5.27e-07
88	ZNF83	251	221.378	5.28e-07
89	KDM4B	251	221.499	5.8e-07
90	CTCFL	254	226.642	6.26e-07
91	MYOD1	158	111.759	6.4e-07
92	DRAP1	250	220.044	6.4e-07
93	ZMYND8	117	73.4193	6.41e-07
94	PGR	162	115.796	6.53e-07
95	BCL3	252	223.461	7.17e-07
96	TFE3	252	223.482	7.23e-07
97	EOMES	169	123.107	7.55e-07
98	AFF4	129	84.4968	7.65e-07
99	ZNF511	251	221.984	7.92e-07
100	POU2F2	253	225.308	7.93e-07
